# Supplementary material for: Distinct genomic profile in h. pylori‐associated gastric cancer
Source: Cancer Med. 2021 Mar 9;10(7):2461–9. doi: 10.1002/cam4.3765 (PMC7982637; doi:10.1002/cam4.3765)
Supplement: Supplementary file 2 — Supplementary Material [file CAM4-10-2461-s004.xlsx]

## Sheet: heli_ebv.sig_fdr2
sample_anon	category	Gene	Gene.ID	Chr.start	Chr.end	HGVSc	HGVSp	ExonicFunc	rsID	CLNSIG	CosmicID	Cosmic.Occurence	SIFT.pred	PolyPhen.pred	OMIM_Phenotype
sample_0004	ebv_pos	PIK3CA	PIK3CA:NM_006218.2:exon1	chr3:178916957	chr3:178916957	c.344G>C	p.R115P	missense_variant	rs200018596	.	COSM1566576|COSM125368|COSM1041467|COSM1566575	1(large_intestine)|2(upper_aerodigestive_tract)|1(ovary)|1(endometrium)|1(upper_aerodigestive_tract)|1(ovary)|1(endometrium)|1(large_intestine)	T	B	.
sample_0006	ebv_pos	PIK3CA	PIK3CA:NM_006218.2:exon20	chr3:178952085	chr3:178952085	c.3140A>G	p.H1047R	missense_variant	rs121913279	Pathogenic/Likely_pathogenic	COSM776|COSM775|COSM249874|COSM94987|COSM94986	8(upper_aerodigestive_tract)|2(thyroid)|45(large_intestine)|1(vulva)|1(soft_tissue)|5(central_nervous_system)|1(pancreas)|8(haematopoietic_and_lymphoid_tissue)|1(biliary_tract)|32(endometrium)|10(urinary_tract)|1(salivary_gland)|1(gastrointestinal_tract_(site_indeterminate))|3(lung)|2(liver)|3(skin)|6(ovary)|1(NS)|1(pituitary)|1(kidney)|103(breast)|249(large_intestine)|131(endometrium)|15(lung)|6…	T	P	.
sample_0009	ebv_pos	PIK3CA	PIK3CA:NM_006218.2:exon1	chr3:178916876	chr3:178916876	c.263G>A	p.R88Q	missense_variant	rs121913287	Likely_pathogenic	COSM746|COSM271684	2(cervix)|24(large_intestine)|5(stomach)|8(central_nervous_system)|41(endometrium)|3(urinary_tract)|3(breast)|3(pancreas)|14(large_intestine)|4(stomach)|1(central_nervous_system)|21(endometrium)|3(urinary_tract)|2(breast)|3(pancreas)	T	D	.
sample_0009	ebv_pos	PIK3CA	PIK3CA:NM_006218.2:exon4	chr3:178921549	chr3:178921549	c.1031T>G	p.V344G	missense_variant	.	Likely_pathogenic	COSM86951|COSM22540|COSM258749|COSM276750	1(large_intestine)|2(endometrium)|1(large_intestine)|1(soft_tissue)|1(central_nervous_system)|1(haematopoietic_and_lymphoid_tissue)|2(endometrium)|2(skin)|1(cervix)|1(large_intestine)|1(soft_tissue)|1(haematopoietic_and_lymphoid_tissue)|1(endometrium)|1(skin)|1(large_intestine)|1(endometrium)	D	D	.
sample_0010	ebv_pos	PIK3CA	PIK3CA:NM_006218.2:exon9	chr3:178936082	chr3:178936082	c.1624G>A	p.E542K	missense_variant	rs121913273	Pathogenic/Likely_pathogenic	COSM760|COSM17442|COSM125369|COSM326157	238(large_intestine)|54(endometrium)|18(lung)|21(skin)|4(kidney)|16(thyroid)|6(cervix)|10(central_nervous_system)|5(gastrointestinal_tract_(site_indeterminate))|9(oesophagus)|27(upper_aerodigestive_tract)|1(biliary_tract)|21(stomach)|2(soft_tissue)|54(urinary_tract)|228(breast)|4(penis)|1(prostate)|1(pituitary)|1(pancreas)|3(salivary_gland)|1(small_intestine)|2(haematopoietic_and_lymphoid_tissue)…	D	D	.
sample_0011	ebv_pos	PIK3CA	PIK3CA:NM_006218.2:exon9	chr3:178936094	chr3:178936094	c.1636C>A	p.Q546K	missense_variant	rs121913286	Pathogenic/Likely_pathogenic	COSM6147|COSM766|COSM255876|COSM1566572	1(cervix)|7(large_intestine)|1(central_nervous_system)|4(breast)|2(endometrium)|1(cervix)|70(large_intestine)|3(stomach)|3(central_nervous_system)|1(small_intestine)|1(haematopoietic_and_lymphoid_tissue)|17(endometrium)|2(lung)|14(breast)|2(skin)|4(ovary)|1(prostate)|5(large_intestine)|2(stomach)|2(central_nervous_system)|3(endometrium)|4(breast)|1(ovary)|1(prostate)|1(large_intestine)|1(central_…	D	D	.
sample_0013	ebv_pos	PIK3CA	PIK3CA:NM_006218.2:exon9	chr3:178936091	chr3:178936091	c.1633G>A	p.E545K	missense_variant	rs104886003	Pathogenic/Likely_pathogenic	COSM763|COSM27133|COSM125370|COSM295672	373(large_intestine)|5(vulva)|38(endometrium)|44(lung)|18(skin)|5(kidney)|7(thyroid)|21(cervix)|17(central_nervous_system)|7(gastrointestinal_tract_(site_indeterminate))|8(oesophagus)|41(upper_aerodigestive_tract)|1(biliary_tract)|29(stomach)|4(soft_tissue)|126(urinary_tract)|362(breast)|4(penis)|1(prostate)|1(pituitary)|3(pancreas)|4(salivary_gland)|1(small_intestine)|28(ovary)|3(liver)|3(thyroi…	D	D	.
sample_0014	ebv_pos	PIK3CA	PIK3CA:NM_006218.2:exon1	chr3:178916876	chr3:178916876	c.263G>A	p.R88Q	missense_variant	rs121913287	Likely_pathogenic	COSM746|COSM271684	2(cervix)|24(large_intestine)|5(stomach)|8(central_nervous_system)|41(endometrium)|3(urinary_tract)|3(breast)|3(pancreas)|14(large_intestine)|4(stomach)|1(central_nervous_system)|21(endometrium)|3(urinary_tract)|2(breast)|3(pancreas)	T	D	.
sample_0015	ebv_pos	PIK3CA	PIK3CA:NM_006218.2:exon9	chr3:178936082	chr3:178936082	c.1624G>A	p.E542K	missense_variant	rs121913273	Pathogenic/Likely_pathogenic	COSM760|COSM17442|COSM125369|COSM326157	238(large_intestine)|54(endometrium)|18(lung)|21(skin)|4(kidney)|16(thyroid)|6(cervix)|10(central_nervous_system)|5(gastrointestinal_tract_(site_indeterminate))|9(oesophagus)|27(upper_aerodigestive_tract)|1(biliary_tract)|21(stomach)|2(soft_tissue)|54(urinary_tract)|228(breast)|4(penis)|1(prostate)|1(pituitary)|1(pancreas)|3(salivary_gland)|1(small_intestine)|2(haematopoietic_and_lymphoid_tissue)…	D	D	.
sample_0016	ebv_pos	PIK3CA	PIK3CA:NM_006218.2:exon9	chr3:178936082	chr3:178936082	c.1624G>A	p.E542K	missense_variant	rs121913273	Pathogenic/Likely_pathogenic	COSM760|COSM17442|COSM125369|COSM326157	238(large_intestine)|54(endometrium)|18(lung)|21(skin)|4(kidney)|16(thyroid)|6(cervix)|10(central_nervous_system)|5(gastrointestinal_tract_(site_indeterminate))|9(oesophagus)|27(upper_aerodigestive_tract)|1(biliary_tract)|21(stomach)|2(soft_tissue)|54(urinary_tract)|228(breast)|4(penis)|1(prostate)|1(pituitary)|1(pancreas)|3(salivary_gland)|1(small_intestine)|2(haematopoietic_and_lymphoid_tissue)…	D	D	.
sample_0019	ebv_pos	PIK3CA	PIK3CA:NM_006218.2:exon9	chr3:178936082	chr3:178936082	c.1624G>A	p.E542K	missense_variant	rs121913273	Pathogenic/Likely_pathogenic	COSM760|COSM17442|COSM125369|COSM326157	238(large_intestine)|54(endometrium)|18(lung)|21(skin)|4(kidney)|16(thyroid)|6(cervix)|10(central_nervous_system)|5(gastrointestinal_tract_(site_indeterminate))|9(oesophagus)|27(upper_aerodigestive_tract)|1(biliary_tract)|21(stomach)|2(soft_tissue)|54(urinary_tract)|228(breast)|4(penis)|1(prostate)|1(pituitary)|1(pancreas)|3(salivary_gland)|1(small_intestine)|2(haematopoietic_and_lymphoid_tissue)…	D	D	.
sample_0020	ebv_pos	PIK3CA	PIK3CA:NM_006218.2:exon9	chr3:178936094	chr3:178936094	c.1636C>A	p.Q546K	missense_variant	rs121913286	Pathogenic/Likely_pathogenic	COSM6147|COSM766|COSM255876|COSM1566572	1(cervix)|7(large_intestine)|1(central_nervous_system)|4(breast)|2(endometrium)|1(cervix)|70(large_intestine)|3(stomach)|3(central_nervous_system)|1(small_intestine)|1(haematopoietic_and_lymphoid_tissue)|17(endometrium)|2(lung)|14(breast)|2(skin)|4(ovary)|1(prostate)|5(large_intestine)|2(stomach)|2(central_nervous_system)|3(endometrium)|4(breast)|1(ovary)|1(prostate)|1(large_intestine)|1(central_…	D	D	.
sample_0022	ebv_pos	PIK3CA	PIK3CA:NM_006218.2:exon20	chr3:178952085	chr3:178952085	c.3140A>G	p.H1047R	missense_variant	rs121913279	Pathogenic/Likely_pathogenic	COSM776|COSM775|COSM249874|COSM94987|COSM94986	8(upper_aerodigestive_tract)|2(thyroid)|45(large_intestine)|1(vulva)|1(soft_tissue)|5(central_nervous_system)|1(pancreas)|8(haematopoietic_and_lymphoid_tissue)|1(biliary_tract)|32(endometrium)|10(urinary_tract)|1(salivary_gland)|1(gastrointestinal_tract_(site_indeterminate))|3(lung)|2(liver)|3(skin)|6(ovary)|1(NS)|1(pituitary)|1(kidney)|103(breast)|249(large_intestine)|131(endometrium)|15(lung)|6…	T	P	.
sample_0024	ebv_pos	PIK3CA	PIK3CA:NM_006218.2:exon9	chr3:178936092	chr3:178936092	c.1634A>C	p.E545A	missense_variant	rs121913274	Pathogenic/Likely_pathogenic	COSM764|COSM12458|COSM27155|COSM125371|COSM297145	4(upper_aerodigestive_tract)|33(large_intestine)|4(stomach)|1(central_nervous_system)|2(haematopoietic_and_lymphoid_tissue)|8(endometrium)|8(urinary_tract)|1(lung)|13(breast)|9(skin)|1(eye)|1(pituitary)|5(liver)|3(thyroid)|12(large_intestine)|2(stomach)|3(soft_tissue)|6(central_nervous_system)|2(liver)|8(endometrium)|1(urinary_tract)|3(lung)|49(breast)|4(oesophagus)|34(ovary)|1(NS)|1(prostate)|1(…	D	D	.
sample_0028	ebv_pos	PIK3CA	PIK3CA:NM_006218.2:exon9	chr3:178936091	chr3:178936091	c.1633G>A	p.E545K	missense_variant	rs104886003	Pathogenic/Likely_pathogenic	COSM763|COSM27133|COSM125370|COSM295672	373(large_intestine)|5(vulva)|38(endometrium)|44(lung)|18(skin)|5(kidney)|7(thyroid)|21(cervix)|17(central_nervous_system)|7(gastrointestinal_tract_(site_indeterminate))|8(oesophagus)|41(upper_aerodigestive_tract)|1(biliary_tract)|29(stomach)|4(soft_tissue)|126(urinary_tract)|362(breast)|4(penis)|1(prostate)|1(pituitary)|3(pancreas)|4(salivary_gland)|1(small_intestine)|28(ovary)|3(liver)|3(thyroi…	D	D	.
sample_0029	ebv_pos	PIK3CA	PIK3CA:NM_006218.2:exon1	chr3:178916725	chr3:178916725	c.112C>T	p.R38C	missense_variant	rs749415085	Likely_pathogenic	COSM744|COSM87310|COSM40945|COSM1041447|COSM1041448|COSM1736101	2(upper_aerodigestive_tract)|4(large_intestine)|1(ovary)|2(endometrium)|1(stomach)|1(endometrium)|2(central_nervous_system)|1(endometrium)|2(upper_aerodigestive_tract)|3(large_intestine)|1(ovary)|2(endometrium)|1(central_nervous_system)	D	D	.
sample_0030	ebv_pos	PIK3CA	PIK3CA:NM_006218.2:exon9	chr3:178936091	chr3:178936091	c.1633G>A	p.E545K	missense_variant	rs104886003	Pathogenic/Likely_pathogenic	COSM763|COSM27133|COSM125370|COSM295672	373(large_intestine)|5(vulva)|38(endometrium)|44(lung)|18(skin)|5(kidney)|7(thyroid)|21(cervix)|17(central_nervous_system)|7(gastrointestinal_tract_(site_indeterminate))|8(oesophagus)|41(upper_aerodigestive_tract)|1(biliary_tract)|29(stomach)|4(soft_tissue)|126(urinary_tract)|362(breast)|4(penis)|1(prostate)|1(pituitary)|3(pancreas)|4(salivary_gland)|1(small_intestine)|28(ovary)|3(liver)|3(thyroi…	D	D	.
sample_0031	ebv_pos	PIK3CA	PIK3CA:NM_006218.2:exon9	chr3:178936082	chr3:178936082	c.1624G>A	p.E542K	missense_variant	rs121913273	Pathogenic/Likely_pathogenic	COSM760|COSM17442|COSM125369|COSM326157	238(large_intestine)|54(endometrium)|18(lung)|21(skin)|4(kidney)|16(thyroid)|6(cervix)|10(central_nervous_system)|5(gastrointestinal_tract_(site_indeterminate))|9(oesophagus)|27(upper_aerodigestive_tract)|1(biliary_tract)|21(stomach)|2(soft_tissue)|54(urinary_tract)|228(breast)|4(penis)|1(prostate)|1(pituitary)|1(pancreas)|3(salivary_gland)|1(small_intestine)|2(haematopoietic_and_lymphoid_tissue)…	D	D	.
sample_0032	ebv_pos	PIK3CA	PIK3CA:NM_006218.2:exon14	chr3:178941873	chr3:178941896	c.2192_2215delAGATGAAGTTTTTAGTTGAGCAAA	p.Q731_M739delinsL	inframe_deletion	.	.	.	.	.	.	.
sample_0032	ebv_pos	PIK3CA	PIK3CA:NM_006218.2:exon20	chr3:178952090	chr3:178952090	c.3145G>C	p.G1049R	missense_variant	rs121913277	Likely_pathogenic	COSM12597|COSM777|COSM1168056|COSM446029|COSM1421012	1(thyroid)|1(upper_aerodigestive_tract)|4(large_intestine)|5(endometrium)|1(urinary_tract)|14(breast)|1(ovary)|1(kidney)|1(pancreas)|2(thyroid)|1(upper_aerodigestive_tract)|3(large_intestine)|1(soft_tissue)|3(central_nervous_system)|1(endometrium)|1(urinary_tract)|4(lung)|1(cervix)|1(endometrium)|1(large_intestine)|2(breast)|1(kidney)|2(large_intestine)	T	P	.
sample_0041	ebv_pos	PIK3CA	PIK3CA:NM_006218.2:exon9	chr3:178936091	chr3:178936091	c.1633G>A	p.E545K	missense_variant	rs104886003	Pathogenic/Likely_pathogenic	COSM763|COSM27133|COSM125370|COSM295672	373(large_intestine)|5(vulva)|38(endometrium)|44(lung)|18(skin)|5(kidney)|7(thyroid)|21(cervix)|17(central_nervous_system)|7(gastrointestinal_tract_(site_indeterminate))|8(oesophagus)|41(upper_aerodigestive_tract)|1(biliary_tract)|29(stomach)|4(soft_tissue)|126(urinary_tract)|362(breast)|4(penis)|1(prostate)|1(pituitary)|3(pancreas)|4(salivary_gland)|1(small_intestine)|28(ovary)|3(liver)|3(thyroi…	D	D	.
sample_0046	ebv_pos	PIK3CA	PIK3CA:NM_006218.2:exon9	chr3:178936091	chr3:178936091	c.1633G>A	p.E545K	missense_variant	rs104886003	Pathogenic/Likely_pathogenic	COSM763|COSM27133|COSM125370|COSM295672	373(large_intestine)|5(vulva)|38(endometrium)|44(lung)|18(skin)|5(kidney)|7(thyroid)|21(cervix)|17(central_nervous_system)|7(gastrointestinal_tract_(site_indeterminate))|8(oesophagus)|41(upper_aerodigestive_tract)|1(biliary_tract)|29(stomach)|4(soft_tissue)|126(urinary_tract)|362(breast)|4(penis)|1(prostate)|1(pituitary)|3(pancreas)|4(salivary_gland)|1(small_intestine)|28(ovary)|3(liver)|3(thyroi…	D	D	.
sample_0091	heli_pos	PIK3CA	PIK3CA:NM_006218.2:exon9	chr3:178936091	chr3:178936091	c.1633G>A	p.E545K	missense_variant	rs104886003	Pathogenic/Likely_pathogenic	COSM763|COSM27133|COSM125370|COSM295672	373(large_intestine)|5(vulva)|38(endometrium)|44(lung)|18(skin)|5(kidney)|7(thyroid)|21(cervix)|17(central_nervous_system)|7(gastrointestinal_tract_(site_indeterminate))|8(oesophagus)|41(upper_aerodigestive_tract)|1(biliary_tract)|29(stomach)|4(soft_tissue)|126(urinary_tract)|362(breast)|4(penis)|1(prostate)|1(pituitary)|3(pancreas)|4(salivary_gland)|1(small_intestine)|28(ovary)|3(liver)|3(thyroi…	D	D	.
sample_0097	heli_pos	PIK3CA	PIK3CA:NM_006218.2:exon9	chr3:178936082	chr3:178936082	c.1624G>A	p.E542K	missense_variant	rs121913273	Pathogenic/Likely_pathogenic	COSM760|COSM17442|COSM125369|COSM326157	238(large_intestine)|54(endometrium)|18(lung)|21(skin)|4(kidney)|16(thyroid)|6(cervix)|10(central_nervous_system)|5(gastrointestinal_tract_(site_indeterminate))|9(oesophagus)|27(upper_aerodigestive_tract)|1(biliary_tract)|21(stomach)|2(soft_tissue)|54(urinary_tract)|228(breast)|4(penis)|1(prostate)|1(pituitary)|1(pancreas)|3(salivary_gland)|1(small_intestine)|2(haematopoietic_and_lymphoid_tissue)…	D	D	.
sample_0104	heli_pos	PIK3CA	PIK3CA:NM_006218.2:intron4	chr3:178922290	chr3:178922290	c.1060-1G>T	NA	splice_acceptor_variant	.	.	.	.	.	.	.
sample_0138	heli_pos	PIK3CA	PIK3CA:NM_006218.2:exon11	chr3:178937427	chr3:178937427	c.1815T>A	p.N605K	missense_variant	.	.	.	.	T	B	.
sample_0149	heli_pos	PIK3CA	PIK3CA:NM_006218.2:exon9	chr3:178936094	chr3:178936094	c.1636C>A	p.Q546K	missense_variant	rs121913286	Pathogenic/Likely_pathogenic	COSM6147|COSM766|COSM255876|COSM1566572	1(cervix)|7(large_intestine)|1(central_nervous_system)|4(breast)|2(endometrium)|1(cervix)|70(large_intestine)|3(stomach)|3(central_nervous_system)|1(small_intestine)|1(haematopoietic_and_lymphoid_tissue)|17(endometrium)|2(lung)|14(breast)|2(skin)|4(ovary)|1(prostate)|5(large_intestine)|2(stomach)|2(central_nervous_system)|3(endometrium)|4(breast)|1(ovary)|1(prostate)|1(large_intestine)|1(central_…	D	D	.
sample_0163	heli_pos	PIK3CA	PIK3CA:NM_006218.2:exon9	chr3:178936082	chr3:178936082	c.1624G>A	p.E542K	missense_variant	rs121913273	Pathogenic/Likely_pathogenic	COSM760|COSM17442|COSM125369|COSM326157	238(large_intestine)|54(endometrium)|18(lung)|21(skin)|4(kidney)|16(thyroid)|6(cervix)|10(central_nervous_system)|5(gastrointestinal_tract_(site_indeterminate))|9(oesophagus)|27(upper_aerodigestive_tract)|1(biliary_tract)|21(stomach)|2(soft_tissue)|54(urinary_tract)|228(breast)|4(penis)|1(prostate)|1(pituitary)|1(pancreas)|3(salivary_gland)|1(small_intestine)|2(haematopoietic_and_lymphoid_tissue)…	D	D	.
sample_0167	heli_pos	PIK3CA	PIK3CA:NM_006218.2:exon3	chr3:178919296	chr3:178919296	c.781T>G	p.F261V	missense_variant	.	.	.	.	T	B	.
sample_0175	heli_pos	PIK3CA	PIK3CA:NM_006218.2:exon9	chr3:178936082	chr3:178936082	c.1624G>A	p.E542K	missense_variant	rs121913273	Pathogenic/Likely_pathogenic	COSM760|COSM17442|COSM125369|COSM326157	238(large_intestine)|54(endometrium)|18(lung)|21(skin)|4(kidney)|16(thyroid)|6(cervix)|10(central_nervous_system)|5(gastrointestinal_tract_(site_indeterminate))|9(oesophagus)|27(upper_aerodigestive_tract)|1(biliary_tract)|21(stomach)|2(soft_tissue)|54(urinary_tract)|228(breast)|4(penis)|1(prostate)|1(pituitary)|1(pancreas)|3(salivary_gland)|1(small_intestine)|2(haematopoietic_and_lymphoid_tissue)…	D	D	.
sample_0194	heli_pos	PIK3CA	PIK3CA:NM_006218.2:exon9	chr3:178936091	chr3:178936091	c.1633G>A	p.E545K	missense_variant	rs104886003	Pathogenic/Likely_pathogenic	COSM763|COSM27133|COSM125370|COSM295672	373(large_intestine)|5(vulva)|38(endometrium)|44(lung)|18(skin)|5(kidney)|7(thyroid)|21(cervix)|17(central_nervous_system)|7(gastrointestinal_tract_(site_indeterminate))|8(oesophagus)|41(upper_aerodigestive_tract)|1(biliary_tract)|29(stomach)|4(soft_tissue)|126(urinary_tract)|362(breast)|4(penis)|1(prostate)|1(pituitary)|3(pancreas)|4(salivary_gland)|1(small_intestine)|28(ovary)|3(liver)|3(thyroi…	D	D	.
sample_0217	heli_pos	PIK3CA	PIK3CA:NM_006218.2:exon9	chr3:178936082	chr3:178936082	c.1624G>A	p.E542K	missense_variant	rs121913273	Pathogenic/Likely_pathogenic	COSM760|COSM17442|COSM125369|COSM326157	238(large_intestine)|54(endometrium)|18(lung)|21(skin)|4(kidney)|16(thyroid)|6(cervix)|10(central_nervous_system)|5(gastrointestinal_tract_(site_indeterminate))|9(oesophagus)|27(upper_aerodigestive_tract)|1(biliary_tract)|21(stomach)|2(soft_tissue)|54(urinary_tract)|228(breast)|4(penis)|1(prostate)|1(pituitary)|1(pancreas)|3(salivary_gland)|1(small_intestine)|2(haematopoietic_and_lymphoid_tissue)…	D	D	.
sample_0001	ebv_pos	ARID1A	ARID1A:NM_006015.4:exon1	chr1:27023209	chr1:27023219	c.315_325delGAACGCGGGCC	p.N106*	frameshift_variant	.	.	.	.	.	.	.
sample_0004	ebv_pos	ARID1A	ARID1A:NM_006015.4:intron12	chr1:27097818	chr1:27097818	c.3406+1G>A	NA	splice_donor_variant	.	.	.	.	.	.	.
sample_0007	ebv_pos	ARID1A	ARID1A:NM_006015.4:exon3	chr1:27057826	chr1:27057826	c.1534C>T	p.Q512*	stop_gained	.	.	.	.	.	.	.
sample_0014	ebv_pos	ARID1A	ARID1A:NM_006015.4:exon1	chr1:27023323	chr1:27023377	c.435_489del	p.A147RfsX67	frameshift_variant	.	.	.	.	.	.	.
sample_0015	ebv_pos	ARID1A	ARID1A:NM_006015.4:exon18	chr1:27101575	chr1:27101575	c.4857delA	p.V1620Yfs*6	frameshift_variant	.	.	.	.	.	.	.
sample_0016	ebv_pos	ARID1A	ARID1A:NM_006015.4:exon1	chr1:27023904	chr1:27023904	c.1015delG	p.A339Lfs*24	frameshift_variant	.	.	COSM1602138	1(liver)	.	.	.
sample_0017	ebv_pos	ARID1A	ARID1A:NM_006015.4:exon13	chr1:27099042	chr1:27099042	c.3459delC	p.M1154Wfs*7	frameshift_variant	.	.	.	.	.	.	.
sample_0020	ebv_pos	ARID1A	ARID1A:NM_006015.4:exon16	chr1:27100181	chr1:27100182	c.3999_4001dupGCA	p.Q1334dup	inframe_insertion	rs570962335	Likely_benign	COSM1341408	1(large_intestine)	.	.	.
sample_0020	ebv_pos	ARID1A	ARID1A:NM_006015.4:exon1	chr1:27022999	chr1:27022999	c.110delG	p.G37Afs*14	frameshift_variant	.	.	.	.	.	.	.
sample_0020	ebv_pos	ARID1A	ARID1A:NM_006015.4:exon1	chr1:27023716	chr1:27023716	c.822G>A	p.M274I	missense_variant	.	.	COSM1639808	2(stomach)	.	B	.
sample_0020	ebv_pos	ARID1A	ARID1A:NM_006015.4:exon1	chr1:27023769	chr1:27023769	c.879delC	p.T294Pfs*69	frameshift_variant	.	.	.	.	.	.	.
sample_0025	ebv_pos	ARID1A	ARID1A:NM_006015.4:exon14	chr1:27099478	chr1:27099478	c.3715G>C	p.A1239P	missense_variant;splice_region_variant	.	.	COSM426008	1(breast)	.	.	.
sample_0025	ebv_pos	ARID1A	ARID1A:NM_006015.4:exon3	chr1:27057658	chr1:27057658	c.1366C>T	p.Q456*	stop_gained	.	.	COSM51447	1(ovary)|1(large_intestine)	.	.	.
sample_0026	ebv_pos	ARID1A	ARID1A:NM_006015.4:exon20	chr1:27105591	chr1:27105591	c.5202T>A	p.Y1734*	stop_gained	.	.	COSM4031021|COSM51224	1(stomach)|1(ovary)	.	.	.
sample_0028	ebv_pos	ARID1A	ARID1A:NM_006015.4:exon1	chr1:27022967	chr1:27022967	c.74delA	p.K25Rfs*26	frameshift_variant	.	.	.	.	.	.	.
sample_0028	ebv_pos	ARID1A	ARID1A:NM_006015.4:exon20	chr1:27105553	chr1:27105553	c.5164C>T	p.R1722*	stop_gained	.	Pathogenic	COSM51418	1(biliary_tract)|3(large_intestine)|1(stomach)|1(ovary)|3(endometrium)	.	.	.
sample_0029	ebv_pos	ARID1A	ARID1A:NM_006015.4:exon16	chr1:27100109	chr1:27100115	c.3906_3912delTGGGGCC	p.G1303Hfs*176	frameshift_variant	.	.	.	.	.	.	.
sample_0029	ebv_pos	ARID1A	ARID1A:NM_006015.4:exon3	chr1:27057961	chr1:27057962	c.1669_1670delCA	p.Q557Vfs*65	frameshift_variant	.	.	.	.	.	.	.
sample_0032	ebv_pos	ARID1A	ARID1A:NM_006015.4:exon2	chr1:27056241	chr1:27056241	c.1237C>T	p.Q413*	stop_gained	.	.	.	.	.	.	.
sample_0032	ebv_pos	ARID1A	ARID1A:NM_006015.4:exon3	chr1:27057936	chr1:27057937	c.1650dupC	p.Y551Lfs*72	frameshift_variant	.	.	COSM51423	1(ovary)	.	.	.
sample_0033	ebv_pos	ARID1A	ARID1A:NM_006015.4:exon3	chr1:27058048	chr1:27058048	c.1756C>T	p.Q586*	stop_gained	.	.	COSM1667287	1(ovary)	.	.	.
sample_0034	ebv_pos	ARID1A	ARID1A:NM_006015.4:exon1	chr1:27023819	chr1:27023819	c.925C>T	p.Q309*	stop_gained	.	.	.	.	.	.	.
sample_0034	ebv_pos	ARID1A	ARID1A:NM_006015.4:exon5	chr1:27087398	chr1:27087398	c.1972delA	p.S658Vfs*4	frameshift_variant	.	.	.	.	.	.	.
sample_0038	ebv_pos	ARID1A	ARID1A:NM_006015.4:exon14	chr1:27099394	chr1:27099395	c.3632_3635dupATCA	p.P1213Sfs*8	frameshift_variant	.	.	.	.	.	.	.
sample_0039	ebv_pos	ARID1A	ARID1A:NM_006015.4:exon20	chr1:27106077	chr1:27106078	c.5693dupC	p.P1899Tfs*2	frameshift_variant	.	.	.	.	.	.	.
sample_0039	ebv_pos	ARID1A	ARID1A:NM_006015.4:exon6	chr1:27087940	chr1:27087941	c.2229dupA	p.S744Ifs*73	frameshift_variant	.	.	.	.	.	.	.
sample_0041	ebv_pos	ARID1A	ARID1A:NM_006015.4:exon7	chr1:27088674	chr1:27088675	c.2284dupT	p.Y762Lfs*55	frameshift_variant	.	.	.	.	.	.	.
sample_0042	ebv_pos	ARID1A	ARID1A:NM_006015.4:exon18	chr1:27101558	chr1:27101583	c.4841_4866delAGAAGGCAGGTCCCCCAGTACCTGCC	p.Q1614Lfs*25	frameshift_variant	.	.	.	.	.	.	.
sample_0044	ebv_pos	ARID1A	ARID1A:NM_006015.4:exon1	chr1:27023819	chr1:27023819	c.925C>T	p.Q309*	stop_gained	.	.	.	.	.	.	.
sample_0044	ebv_pos	ARID1A	ARID1A:NM_006015.4:exon5	chr1:27087398	chr1:27087398	c.1972delA	p.S658Vfs*4	frameshift_variant	.	.	.	.	.	.	.
sample_0045	ebv_pos	ARID1A	ARID1A:NM_006015.4:exon3	chr1:27057979	chr1:27057979	c.1687C>T	p.Q563*	stop_gained	.	.	COSM51426	1(ovary)|1(large_intestine)	.	.	.
sample_0046	ebv_pos	ARID1A	ARID1A:NM_006015.4:exon12	chr1:27097704	chr1:27097705	c.3540-58_3540-57ins(1545)	NA	stop_gained;inframe_insertion	.	.	.	.	.	.	.
sample_0072	heli_pos	ARID1A	ARID1A:NM_006015.4:exon16	chr1:27100182	chr1:27100184	c.3999_4001delGCA	p.Q1334del	inframe_deletion	rs374564889	.	COSM298325	2(upper_aerodigestive_tract)|1(large_intestine)|1(stomach)|1(endometrium)	.	.	.
sample_0086	heli_pos	ARID1A	ARID1A:NM_006015.4:exon1	chr1:27023717	chr1:27023732	c.823_838delGGGGGAGGCGGCCCCT	p.G275Pfs*83	frameshift_variant	.	.	.	.	.	.	.
sample_0089	heli_pos	ARID1A	ARID1A:NM_006015.4:exon20	chr1:27106354	chr1:27106354	c.5965C>T	p.R1989*	stop_gained	.	Pathogenic	COSM51425	2(ovary)|6(large_intestine)|2(liver)|10(endometrium)|3(pancreas)	.	.	.
sample_0091	heli_pos	ARID1A	ARID1A:NM_006015.4:exon16	chr1:27100110	chr1:27100111	c.3910dupG	p.A1304Gfs*19	frameshift_variant	.	.	.	.	.	.	.
sample_0091	heli_pos	ARID1A	ARID1A:NM_006015.4:exon18	chr1:27101372	chr1:27101373	c.4655dupA	p.P1553Afs*19	frameshift_variant	.	.	.	.	.	.	.
sample_0096	heli_pos	ARID1A	ARID1A:NM_006015.4:exon11	chr1:27094361	chr1:27094361	c.3069G>A	p.W1023*	stop_gained	.	.	.	.	.	.	.
sample_0098	heli_pos	ARID1A	ARID1A:NM_006015.4:exon3	chr1:27057916	chr1:27057916	c.1624C>T	p.Q542*	stop_gained	.	.	.	.	.	.	.
sample_0102	heli_pos	ARID1A	ARID1A:NM_006015.4:exon20	chr1:27106648	chr1:27106648	c.6259G>A	p.G2087R	missense_variant	.	other	COSM132992	1(oesophagus)|1(stomach)|1(breast)|1(lung)|1(pancreas)	.	D	.
sample_0102	heli_pos	ARID1A	ARID1A:NM_006015.4:exon3	chr1:27058072	chr1:27058072	c.1780C>T	p.Q594*	stop_gained	.	.	.	.	.	.	.
sample_0112	heli_pos	ARID1A	ARID1A:NM_006015.4:exon13	chr1:27099008	chr1:27099008	c.3424C>T	p.Q1142*	stop_gained	.	.	COSM251400	1(stomach)|1(liver)	.	.	.
sample_0141	heli_pos	ARID1A	ARID1A:NM_006015.4:exon20	chr1:27106767	chr1:27106767	c.6378C>G	p.S2126R	missense_variant	.	.	.	.	.	D	.
sample_0152	heli_pos	ARID1A	ARID1A:NM_006015.4:exon15	chr1:27099947	chr1:27099947	c.3826C>T	p.R1276*	stop_gained	.	.	COSM83884	4(haematopoietic_and_lymphoid_tissue)|2(stomach)|2(endometrium)|2(pancreas)	.	.	.
sample_0162	heli_pos	ARID1A	ARID1A:NM_006015.4:exon20	chr1:27105930	chr1:27105931	c.5548dupG	p.D1850Gfs*4	frameshift_variant	rs758608743	.	COSM1644335	1(salivary_gland)	.	.	.
sample_0176	heli_pos	ARID1A	ARID1A:NM_006015.4:exon18	chr1:27101054	chr1:27101054	c.4336C>T	p.R1446*	stop_gained	.	.	COSM907726	3(stomach)|3(oesophagus)|1(endometrium)	.	.	.
sample_0180	heli_pos	ARID1A	ARID1A:NM_006015.4:exon17	chr1:27100350	chr1:27100350	c.4065delC	p.S1356Afs*125	frameshift_variant	rs199846866	.	COSM3487585|COSM1341410	1(skin)|1(large_intestine)	.	.	.
sample_0201	heli_pos	ARID1A	ARID1A:NM_006015.4:exon18	chr1:27101678	chr1:27101678	c.4960A>T	p.K1654*	stop_gained	.	.	.	.	.	.	.
sample_0203	heli_pos	ARID1A	ARID1A:NM_006015.4:intron14	chr1:27099480	chr1:27099480	c.3715+2T>C	NA	splice_donor_variant	.	.	.	.	.	.	.
sample_0218	heli_pos	ARID1A	ARID1A:NM_006015.4:exon7	chr1:27088788	chr1:27088788	c.2402delG	p.G801Vfs*32	frameshift_variant	.	.	COSM1665355	1(kidney)	.	.	.
sample_0226	heli_pos	ARID1A	ARID1A:NM_006015.4:exon20	chr1:27105524	chr1:27105524	c.5135T>A	p.L1712*	stop_gained	.	.	.	.	.	.	.
sample_0226	heli_pos	ARID1A	ARID1A:NM_006015.4:exon2	chr1:27056337	chr1:27056346	c.1334_1343delTCTCTTATAC	p.L445Hfs*171	frameshift_variant	.	.	.	.	.	.	.
sample_0005	ebv_pos	TP53	TP53:NM_001126112.2:exon7	chr17:7577551	chr17:7577551	c.730G>A	p.G244S	missense_variant	.	Likely_pathogenic	COSM11524|COSM44221|COSM10941|COSM44940|COSM99685|COSM673603|COSM984898|COSM984900|COSM673602|COSM99683|COSM3970349|COSM3355992|COSM3733384|COSM1716873|COSM1646853|COSM3970348|COSM99684|COSM673604|COSM984901	3(upper_aerodigestive_tract)|1(adrenal_gland)|6(large_intestine)|2(stomach)|1(haematopoietic_and_lymphoid_tissue)|3(urinary_tract)|8(lung)|5(liver)|2(oesophagus)|4(ovary)|1(prostate)|7(kidney)|1(central_nervous_system)|1(haematopoietic_and_lymphoid_tissue)|1(lung)|1(breast)|1(endometrium)|4(upper_aerodigestive_tract)|1(biliary_tract)|4(stomach)|1(soft_tissue)|2(central_nervous_system)|4(haematopo…	D	D	.
sample_0011	ebv_pos	TP53	TP53:NM_001126112.2:exon8	chr17:7577121	chr17:7577121	c.817C>T	p.R273C	missense_variant	rs121913343	Conflicting_interpretations_of_pathogenicity	COSM43909|COSM44701|COSM10659|COSM43843|COSM417971|COSM99933|COSM3719990|COSM3355991|COSM3958802|COSM3719992|COSM1645518|COSM3719991|COSM3958801	1(salivary_gland)|1(stomach)|1(haematopoietic_and_lymphoid_tissue)|2(large_intestine)|1(endometrium)|1(biliary_tract)|2(lung)|3(liver)|2(ovary)|1(pancreas)|1(urinary_tract)|1(lung)|111(large_intestine)|8(vulva)|14(endometrium)|17(lung)|11(skin)|2(kidney)|4(thyroid)|5(cervix)|163(central_nervous_system)|1(genital_tract)|27(oesophagus)|27(upper_aerodigestive_tract)|3(biliary_tract)|29(stomach)|13(u…	D	D	.
sample_0012	ebv_pos	TP53	TP53:NM_001126112.2:exon5	chr17:7578395	chr17:7578395	c.535C>T	p.H179Y	missense_variant	rs587780070	Pathogenic/Likely_pathogenic	COSM10768|COSM45520|COSM44776|COSM44151|COSM707884|COSM326728|COSM129848|COSM129849|COSM326727|COSM707885|COSM129851|COSM707887|COSM326729|COSM3388203|COSM3958834|COSM1709730|COSM2744838|COSM129850|COSM707886|COSM326730	9(upper_aerodigestive_tract)|1(thyroid)|10(large_intestine)|1(vulva)|3(stomach)|2(soft_tissue)|6(central_nervous_system)|1(eye)|1(small_intestine)|8(haematopoietic_and_lymphoid_tissue)|1(endometrium)|3(urinary_tract)|7(lung)|6(breast)|12(skin)|8(oesophagus)|5(ovary)|1(pancreas)|1(prostate)|1(bone)|1(liver)|1(haematopoietic_and_lymphoid_tissue)|3(upper_aerodigestive_tract)|1(central_nervous_system…	D	D	.
sample_0013	ebv_pos	TP53	TP53:NM_001126112.2:exon6	chr17:7578265	chr17:7578265	c.584T>C	p.I195T	missense_variant	rs760043106	Pathogenic/Likely_pathogenic	COSM44877|COSM44539|COSM11089|COSM1738250|COSM116924|COSM212745|COSM116921|COSM1738252|COSM212744|COSM1738254|COSM116922|COSM212746|COSM3421936|COSM3403267|COSM1738251|COSM1645297|COSM1738253|COSM212747|COSM116923	2(large_intestine)|1(stomach)|2(central_nervous_system)|1(haematopoietic_and_lymphoid_tissue)|1(lung)|1(liver)|1(oesophagus)|7(ovary)|1(pancreas)|1(haematopoietic_and_lymphoid_tissue)|1(gastrointestinal_tract_(site_indeterminate))|2(lung)|1(breast)|1(oesophagus)|1(ovary)|3(upper_aerodigestive_tract)|9(large_intestine)|3(stomach)|8(central_nervous_system)|1(small_intestine)|4(haematopoietic_and_ly…	D	D	.
sample_0018	ebv_pos	TP53	TP53:NM_001126112.2:exon4	chr17:7579514	chr17:7579514	c.173delC	p.P58Qfs*65	frameshift_variant	rs144386518	.	COSM87857|COSM43677|COSM44050|COSM1740363|COSM1740365|COSM1740364	1(urinary_tract)|1(oesophagus)|2(haematopoietic_and_lymphoid_tissue)|1(haematopoietic_and_lymphoid_tissue)|1(haematopoietic_and_lymphoid_tissue)|1(haematopoietic_and_lymphoid_tissue)	.	.	.
sample_0021	ebv_pos	TP53	TP53:NM_001126112.2:exon8	chr17:7577121	chr17:7577121	c.817C>T	p.R273C	missense_variant	rs121913343	Conflicting_interpretations_of_pathogenicity	COSM43909|COSM44701|COSM10659|COSM43843|COSM417971|COSM99933|COSM3719990|COSM3355991|COSM3958802|COSM3719992|COSM1645518|COSM3719991|COSM3958801	1(salivary_gland)|1(stomach)|1(haematopoietic_and_lymphoid_tissue)|2(large_intestine)|1(endometrium)|1(biliary_tract)|2(lung)|3(liver)|2(ovary)|1(pancreas)|1(urinary_tract)|1(lung)|111(large_intestine)|8(vulva)|14(endometrium)|17(lung)|11(skin)|2(kidney)|4(thyroid)|5(cervix)|163(central_nervous_system)|1(genital_tract)|27(oesophagus)|27(upper_aerodigestive_tract)|3(biliary_tract)|29(stomach)|13(u…	D	D	.
sample_0029	ebv_pos	TP53	TP53:NM_001126112.2:exon8	chr17:7577067	chr17:7577067	c.871A>T	p.K291*	stop_gained	.	.	COSM45050|COSM44475|COSM45256|COSM2744509|COSM4139863|COSM2744510	1(biliary_tract)|1(lung)|3(urinary_tract)|1(large_intestine)|1(ovary)|1(liver)|1(soft_tissue)|1(ovary)|1(ovary)|1(ovary)	.	.	.
sample_0031	ebv_pos	TP53	TP53:NM_001126112.2:exon8	chr17:7577115	chr17:7577115	c.823T>C	p.C275R	missense_variant	.	Likely_pathogenic	COSM43902|COSM45251|COSM11501|COSM2744532|COSM3378443|COSM2744533	1(large_intestine)|1(stomach)|1(central_nervous_system)|1(small_intestine)|1(haematopoietic_and_lymphoid_tissue)|2(oesophagus)|1(lung)|1(bone)|3(ovary)|2(stomach)|1(breast)|1(pancreas)|1(pancreas)|1(pancreas)|1(pancreas)	D	D	.
sample_0033	ebv_pos	TP53	TP53:NM_001126112.2:exon8	chr17:7577120	chr17:7577120	c.818G>A	p.R273H	missense_variant	rs28934576	Pathogenic/Likely_pathogenic	COSM10660|COSM43896|COSM44440|COSM10779|COSM318169|COSM99729|COSM165077|COSM3356963|COSM3675521|COSM1640828|COSM1645335|COSM1646808	144(large_intestine)|3(vulva)|8(endometrium)|42(lung)|8(skin)|1(cervix)|53(central_nervous_system)|2(genital_tract)|34(oesophagus)|44(upper_aerodigestive_tract)|5(biliary_tract)|29(stomach)|2(soft_tissue)|1(fallopian_tube)|19(urinary_tract)|4(liver)|4(penis)|25(pancreas)|28(haematopoietic_and_lymphoid_tissue)|1(thymus)|57(ovary)|4(bone)|70(breast)|5(upper_aerodigestive_tract)|1(cervix)|1(large_in…	T	P	.
sample_0033	ebv_pos	TP53	TP53:NM_001126112.2:exon5	chr17:7578406	chr17:7578406	c.524G>A	p.R175H	missense_variant	rs28934578	Pathogenic/Likely_pathogenic	COSM10718|COSM10648|COSM45416|COSM99914|COSM1679508|COSM99022|COSM1679510|COSM99023|COSM1679512|COSM3355994|COSM1640851|COSM1679509|COSM99024|COSM1679511	3(upper_aerodigestive_tract)|5(large_intestine)|1(central_nervous_system)|1(biliary_tract)|1(oesophagus)|3(liver)|6(lung)|321(large_intestine)|5(vulva)|9(endometrium)|18(lung)|5(skin)|4(kidney)|2(thyroid)|4(cervix)|75(central_nervous_system)|83(oesophagus)|53(upper_aerodigestive_tract)|10(biliary_tract)|68(stomach)|1(soft_tissue)|28(urinary_tract)|9(liver)|1(penis)|4(prostate)|21(pancreas)|1(adre…	T	B	.
sample_0035	ebv_pos	TP53	TP53:NM_001126112.2:exon9	chr17:7576663	chr17:7576862	c.984_993+190del	NA	splice_donor_variant;coding_sequence_variant;intron_variant	.	.	.	.	.	.	.
sample_0040	ebv_pos	TP53	TP53:NM_001126112.2:exon8	chr17:7577022	chr17:7577022	c.916C>T	p.R306*	stop_gained	rs121913344	Pathogenic/Likely_pathogenic	COSM10663|COSM44631|COSM99947|COSM3388168|COSM1640820	13(upper_aerodigestive_tract)|39(large_intestine)|1(vulva)|13(stomach)|8(central_nervous_system)|1(small_intestine)|1(haematopoietic_and_lymphoid_tissue)|1(kidney)|2(biliary_tract)|4(endometrium)|2(urinary_tract)|1(liver)|6(lung)|26(breast)|15(oesophagus)|11(ovary)|1(NS)|1(bone)|9(pancreas)|1(upper_aerodigestive_tract)|1(central_nervous_system)|1(upper_aerodigestive_tract)|9(large_intestine)|6(st…	.	.	.
sample_0051	heli_pos	TP53	TP53:NM_001126112.2:exon7	chr17:7577539	chr17:7577539	c.742C>T	p.R248W	missense_variant	rs121912651	Pathogenic/Likely_pathogenic	COSM11564|COSM45116|COSM10656|COSM44920|COSM120007|COSM1189381|COSM120005|COSM1189382|COSM3388183|COSM1640831|COSM120006|COSM1189383	2(upper_aerodigestive_tract)|1(large_intestine)|1(soft_tissue)|1(central_nervous_system)|1(small_intestine)|2(haematopoietic_and_lymphoid_tissue)|2(lung)|3(ovary)|1(pancreas)|1(lung)|1(bone)|144(large_intestine)|4(vulva)|1(pleura)|20(endometrium)|20(lung)|28(skin)|5(kidney)|4(thyroid)|1(cervix)|37(central_nervous_system)|47(oesophagus)|23(upper_aerodigestive_tract)|9(biliary_tract)|29(stomach)|4(…	D	D	.
sample_0055	heli_pos	TP53	TP53:NM_001126112.2:exon5	chr17:7578406	chr17:7578406	c.524G>A	p.R175H	missense_variant	rs28934578	Pathogenic/Likely_pathogenic	COSM10718|COSM10648|COSM45416|COSM99914|COSM1679508|COSM99022|COSM1679510|COSM99023|COSM1679512|COSM3355994|COSM1640851|COSM1679509|COSM99024|COSM1679511	3(upper_aerodigestive_tract)|5(large_intestine)|1(central_nervous_system)|1(biliary_tract)|1(oesophagus)|3(liver)|6(lung)|321(large_intestine)|5(vulva)|9(endometrium)|18(lung)|5(skin)|4(kidney)|2(thyroid)|4(cervix)|75(central_nervous_system)|83(oesophagus)|53(upper_aerodigestive_tract)|10(biliary_tract)|68(stomach)|1(soft_tissue)|28(urinary_tract)|9(liver)|1(penis)|4(prostate)|21(pancreas)|1(adre…	T	B	.
sample_0056	heli_pos	TP53	TP53:NM_001126112.2:exon5	chr17:7578406	chr17:7578406	c.524G>A	p.R175H	missense_variant	rs28934578	Pathogenic/Likely_pathogenic	COSM10718|COSM10648|COSM45416|COSM99914|COSM1679508|COSM99022|COSM1679510|COSM99023|COSM1679512|COSM3355994|COSM1640851|COSM1679509|COSM99024|COSM1679511	3(upper_aerodigestive_tract)|5(large_intestine)|1(central_nervous_system)|1(biliary_tract)|1(oesophagus)|3(liver)|6(lung)|321(large_intestine)|5(vulva)|9(endometrium)|18(lung)|5(skin)|4(kidney)|2(thyroid)|4(cervix)|75(central_nervous_system)|83(oesophagus)|53(upper_aerodigestive_tract)|10(biliary_tract)|68(stomach)|1(soft_tissue)|28(urinary_tract)|9(liver)|1(penis)|4(prostate)|21(pancreas)|1(adre…	T	B	.
sample_0058	heli_pos	TP53	TP53:NM_001126112.2:exon8	chr17:7577094	chr17:7577094	c.844C>T	p.R282W	missense_variant	rs28934574	Conflicting_interpretations_of_pathogenicity	COSM43813|COSM10704|COSM10992|COSM44918|COSM99925|COSM99934|COSM3378339|COSM3675520|COSM1725698|COSM1636702	1(lung)|148(large_intestine)|5(vulva)|2(peritoneum)|3(endometrium)|20(lung)|9(skin)|2(thyroid)|37(central_nervous_system)|55(oesophagus)|41(upper_aerodigestive_tract)|4(biliary_tract)|39(stomach)|12(urinary_tract)|5(liver)|2(prostate)|17(pancreas)|1(salivary_gland)|7(haematopoietic_and_lymphoid_tissue)|1(thymus)|17(ovary)|2(bone)|21(breast)|3(upper_aerodigestive_tract)|1(large_intestine)|2(stomac…	D	D	.
sample_0059	heli_pos	TP53	TP53:NM_001126112.2:exon6	chr17:7578212	chr17:7578212	c.637C>T	p.R213*	stop_gained	rs397516436	Pathogenic	COSM10654|COSM43798|COSM43807|COSM44102|COSM99618|COSM99615|COSM99616|COSM707891|COSM3378350|COSM1638393|COSM99617	67(large_intestine)|6(endometrium)|10(lung)|18(skin)|1(kidney)|1(thyroid)|12(central_nervous_system)|24(oesophagus)|1(NS)|17(upper_aerodigestive_tract)|4(biliary_tract)|20(stomach)|3(soft_tissue)|8(urinary_tract)|6(liver)|3(prostate)|7(pancreas)|1(salivary_gland)|1(small_intestine)|11(haematopoietic_and_lymphoid_tissue)|9(ovary)|1(bone)|36(breast)|1(central_nervous_system)|1(lung)|1(breast)|1(cen…	.	.	.
sample_0064	heli_pos	TP53	TP53:NM_001126112.2:intron4	chr17:7578556	chr17:7578556	c.376-2A>G	NA	splice_acceptor_variant	.	Likely_pathogenic	COSM45672|COSM46049|COSM45658|COSM21585|COSM562615|COSM318167|COSM3675526|COSM318166|COSM562616|COSM3675529|COSM3675528|COSM3388230|COSM3717681|COSM1649367|COSM1646843|COSM3675527|COSM318168|COSM3675530|COSM562617	1(large_intestine)|1(stomach)|1(central_nervous_system)|4(lung)|2(liver)|4(ovary)|2(breast)|2(pancreas)|1(upper_aerodigestive_tract)|1(ovary)|2(breast)|1(central_nervous_system)|1(lung)|1(breast)|1(liver)|1(lung)|1(breast)|1(liver)|1(large_intestine)|1(stomach)|3(lung)|2(liver)|2(pancreas)|1(breast)|1(ovary)|1(breast)|1(large_intestine)|1(stomach)|3(lung)|2(liver)|2(pancreas)|1(breast)|1(lung)|1(…	.	.	.
sample_0066	heli_pos	TP53	TP53:NM_001126112.2:exon5	chr17:7578431	chr17:7578431	c.499C>T	p.Q167*	stop_gained	.	.	COSM11333|COSM44336|COSM46066|COSM44800|COSM121081|COSM121082|COSM121084|COSM3937613|COSM2744872|COSM121083	2(upper_aerodigestive_tract)|6(large_intestine)|1(stomach)|1(soft_tissue)|1(haematopoietic_and_lymphoid_tissue)|3(urinary_tract)|6(oesophagus)|2(breast)|3(lung)|1(liver)|1(lung)|1(central_nervous_system)|1(upper_aerodigestive_tract)|1(breast)|1(upper_aerodigestive_tract)|1(stomach)|1(oesophagus)|1(breast)|1(lung)|1(upper_aerodigestive_tract)|1(stomach)|1(oesophagus)|1(breast)|1(lung)|1(upper_aero…	.	.	.
sample_0067	heli_pos	TP53	TP53:NM_001126112.2:exon8	chr17:7577076	chr17:7577090	c.848_862delGCACAGAGGAAGAGA	p.R283_N288delinsH	inframe_deletion	.	.	.	.	.	.	.
sample_0068	heli_pos	TP53	TP53:NM_001126112.2:exon6	chr17:7578212	chr17:7578212	c.637C>T	p.R213*	stop_gained	rs397516436	Pathogenic	COSM10654|COSM43798|COSM43807|COSM44102|COSM99618|COSM99615|COSM99616|COSM707891|COSM3378350|COSM1638393|COSM99617	67(large_intestine)|6(endometrium)|10(lung)|18(skin)|1(kidney)|1(thyroid)|12(central_nervous_system)|24(oesophagus)|1(NS)|17(upper_aerodigestive_tract)|4(biliary_tract)|20(stomach)|3(soft_tissue)|8(urinary_tract)|6(liver)|3(prostate)|7(pancreas)|1(salivary_gland)|1(small_intestine)|11(haematopoietic_and_lymphoid_tissue)|9(ovary)|1(bone)|36(breast)|1(central_nervous_system)|1(lung)|1(breast)|1(cen…	.	.	.
sample_0069	heli_pos	TP53	TP53:NM_001126112.2:exon7	chr17:7577539	chr17:7577539	c.742C>T	p.R248W	missense_variant	rs121912651	Pathogenic/Likely_pathogenic	COSM11564|COSM45116|COSM10656|COSM44920|COSM120007|COSM1189381|COSM120005|COSM1189382|COSM3388183|COSM1640831|COSM120006|COSM1189383	2(upper_aerodigestive_tract)|1(large_intestine)|1(soft_tissue)|1(central_nervous_system)|1(small_intestine)|2(haematopoietic_and_lymphoid_tissue)|2(lung)|3(ovary)|1(pancreas)|1(lung)|1(bone)|144(large_intestine)|4(vulva)|1(pleura)|20(endometrium)|20(lung)|28(skin)|5(kidney)|4(thyroid)|1(cervix)|37(central_nervous_system)|47(oesophagus)|23(upper_aerodigestive_tract)|9(biliary_tract)|29(stomach)|4(…	D	D	.
sample_0070	heli_pos	TP53	TP53:NM_001126112.2:exon5	chr17:7578458	chr17:7578459	c.469_471dupGTC	p.V157dup	inframe_insertion	.	.	COSM45059	1(oesophagus)	.	.	.
sample_0072	heli_pos	TP53	TP53:NM_001126112.2:exon7	chr17:7577568	chr17:7577568	c.713G>A	p.C238Y	missense_variant	rs730882005	Conflicting_interpretations_of_pathogenicity	COSM43778|COSM44653|COSM11059|COSM179812|COSM99626|COSM249080|COSM99624|COSM179811|COSM249079|COSM3388191|COSM3403263|COSM2744631|COSM1649400|COSM99625|COSM179813|COSM249081	3(upper_aerodigestive_tract)|1(biliary_tract)|2(stomach)|1(soft_tissue)|2(central_nervous_system)|1(meninges)|1(haematopoietic_and_lymphoid_tissue)|3(large_intestine)|2(endometrium)|2(urinary_tract)|8(lung)|2(liver)|1(skin)|1(oesophagus)|4(ovary)|8(breast)|1(pancreas)|3(haematopoietic_and_lymphoid_tissue)|1(breast)|2(central_nervous_system)|1(soft_tissue)|1(upper_aerodigestive_tract)|9(large_inte…	D	D	.
sample_0074	heli_pos	TP53	TP53:NM_001126112.2:exon7	chr17:7577548	chr17:7577548	c.733G>A	p.G245S	missense_variant	rs28934575	Pathogenic/Likely_pathogenic	COSM6932|COSM11081|COSM10957|COSM44642|COSM121035|COSM562651|COSM1610835|COSM121036|COSM562652|COSM1610836|COSM3356965|COSM3388190|COSM3717640|COSM3717639|COSM1640833|COSM1646855|COSM121037|COSM562653|COSM1610837	14(upper_aerodigestive_tract)|1(cervix)|118(large_intestine)|5(vulva)|33(stomach)|1(soft_tissue)|29(central_nervous_system)|4(small_intestine)|19(haematopoietic_and_lymphoid_tissue)|4(liver)|1(salivary_gland)|2(endometrium)|12(urinary_tract)|20(oesophagus)|30(breast)|6(skin)|7(lung)|26(ovary)|3(prostate)|9(pancreas)|11(upper_aerodigestive_tract)|4(large_intestine)|1(soft_tissue)|1(breast)|23(lung…	D	D	.
sample_0084	heli_pos	TP53	TP53:NM_001126112.2:exon7	chr17:7577581	chr17:7577581	c.700T>A	p.Y234N	missense_variant	.	Likely_pathogenic	COSM11152|COSM43768|COSM43956|COSM220768|COSM238605|COSM146343|COSM238604|COSM220767|COSM146342|COSM3362381|COSM2744649|COSM238606|COSM220769|COSM146344	1(upper_aerodigestive_tract)|5(large_intestine)|1(central_nervous_system)|2(haematopoietic_and_lymphoid_tissue)|1(urinary_tract)|1(lung)|1(liver)|8(skin)|1(ovary)|1(prostate)|1(kidney)|1(haematopoietic_and_lymphoid_tissue)|1(stomach)|1(endometrium)|1(kidney)|1(upper_aerodigestive_tract)|1(large_intestine)|1(eye)|4(haematopoietic_and_lymphoid_tissue)|1(oesophagus)|2(breast)|1(skin)|1(ovary)|1(pros…	D	D	.
sample_0089	heli_pos	TP53	TP53:NM_001126112.2:exon6	chr17:7578235	chr17:7578235	c.614A>G	p.Y205C	missense_variant	.	Likely_pathogenic	COSM43947|COSM44169|COSM11351|COSM99633|COSM215720|COSM99630|COSM215719|COSM99631|COSM215721|COSM3378351|COSM3421935|COSM3421934|COSM1649393|COSM99632|COSM215722	15(upper_aerodigestive_tract)|6(large_intestine)|2(vulva)|1(stomach)|5(central_nervous_system)|2(haematopoietic_and_lymphoid_tissue)|1(liver)|2(biliary_tract)|2(endometrium)|5(urinary_tract)|6(oesophagus)|5(breast)|1(skin)|9(lung)|5(ovary)|1(prostate)|1(bone)|3(pancreas)|1(large_intestine)|3(central_nervous_system)|2(haematopoietic_and_lymphoid_tissue)|1(biliary_tract)|2(oesophagus)|2(liver)|1(ov…	D	D	.
sample_0090	heli_pos	TP53	TP53:NM_001126112.2:exon6	chr17:7578265	chr17:7578265	c.584T>C	p.I195T	missense_variant	rs760043106	Pathogenic/Likely_pathogenic	COSM44877|COSM44539|COSM11089|COSM1738250|COSM116924|COSM212745|COSM116921|COSM1738252|COSM212744|COSM1738254|COSM116922|COSM212746|COSM3421936|COSM3403267|COSM1738251|COSM1645297|COSM1738253|COSM212747|COSM116923	2(large_intestine)|1(stomach)|2(central_nervous_system)|1(haematopoietic_and_lymphoid_tissue)|1(lung)|1(liver)|1(oesophagus)|7(ovary)|1(pancreas)|1(haematopoietic_and_lymphoid_tissue)|1(gastrointestinal_tract_(site_indeterminate))|2(lung)|1(breast)|1(oesophagus)|1(ovary)|3(upper_aerodigestive_tract)|9(large_intestine)|3(stomach)|8(central_nervous_system)|1(small_intestine)|4(haematopoietic_and_ly…	D	D	.
sample_0093	heli_pos	TP53	TP53:NM_001126112.2:exon5	chr17:7578442	chr17:7578442	c.488A>G	p.Y163C	missense_variant	rs148924904	Pathogenic/Likely_pathogenic	COSM10808|COSM45025|COSM129852|COSM308332|COSM308331|COSM129853|COSM129855|COSM308333|COSM3388214|COSM1649381|COSM129854|COSM308334	4(upper_aerodigestive_tract)|10(large_intestine)|4(stomach)|7(central_nervous_system)|9(liver)|1(biliary_tract)|3(haematopoietic_and_lymphoid_tissue)|2(soft_tissue)|1(endometrium)|10(urinary_tract)|1(salivary_gland)|8(oesophagus)|24(breast)|24(lung)|15(ovary)|1(prostate)|4(pancreas)|1(upper_aerodigestive_tract)|1(large_intestine)|1(haematopoietic_and_lymphoid_tissue)|1(breast)|1(biliary_tract)|1(…	D	D	.
sample_0094	heli_pos	TP53	TP53:NM_001126112.2:exon4	chr17:7579414	chr17:7579414	c.273G>A	p.W91*	stop_gained	.	Pathogenic	COSM44492|COSM562611|COSM562612|COSM3958856|COSM1646881	3(upper_aerodigestive_tract)|1(large_intestine)|1(stomach)|1(urinary_tract)|2(oesophagus)|2(breast)|1(skin)|5(lung)|1(ovary)|1(large_intestine)|1(stomach)|2(oesophagus)|1(breast)|3(lung)|1(ovary)|1(large_intestine)|1(stomach)|3(lung)|1(breast)|2(oesophagus)|1(ovary)|1(stomach)|1(ovary)|1(lung)|1(stomach)|1(ovary)|3(lung)	.	.	.
sample_0100	heli_pos	TP53	TP53:NM_001126112.2:exon7	chr17:7577548	chr17:7577548	c.733G>A	p.G245S	missense_variant	rs28934575	Pathogenic/Likely_pathogenic	COSM6932|COSM11081|COSM10957|COSM44642|COSM121035|COSM562651|COSM1610835|COSM121036|COSM562652|COSM1610836|COSM3356965|COSM3388190|COSM3717640|COSM3717639|COSM1640833|COSM1646855|COSM121037|COSM562653|COSM1610837	14(upper_aerodigestive_tract)|1(cervix)|118(large_intestine)|5(vulva)|33(stomach)|1(soft_tissue)|29(central_nervous_system)|4(small_intestine)|19(haematopoietic_and_lymphoid_tissue)|4(liver)|1(salivary_gland)|2(endometrium)|12(urinary_tract)|20(oesophagus)|30(breast)|6(skin)|7(lung)|26(ovary)|3(prostate)|9(pancreas)|11(upper_aerodigestive_tract)|4(large_intestine)|1(soft_tissue)|1(breast)|23(lung…	D	D	.
sample_0101	heli_pos	TP53	TP53:NM_001126112.2:exon8	chr17:7577022	chr17:7577022	c.916C>T	p.R306*	stop_gained	rs121913344	Pathogenic/Likely_pathogenic	COSM10663|COSM44631|COSM99947|COSM3388168|COSM1640820	13(upper_aerodigestive_tract)|39(large_intestine)|1(vulva)|13(stomach)|8(central_nervous_system)|1(small_intestine)|1(haematopoietic_and_lymphoid_tissue)|1(kidney)|2(biliary_tract)|4(endometrium)|2(urinary_tract)|1(liver)|6(lung)|26(breast)|15(oesophagus)|11(ovary)|1(NS)|1(bone)|9(pancreas)|1(upper_aerodigestive_tract)|1(central_nervous_system)|1(upper_aerodigestive_tract)|9(large_intestine)|6(st…	.	.	.
sample_0106	heli_pos	TP53	TP53:NM_001126112.2:exon7	chr17:7577548	chr17:7577548	c.733G>A	p.G245S	missense_variant	rs28934575	Pathogenic/Likely_pathogenic	COSM6932|COSM11081|COSM10957|COSM44642|COSM121035|COSM562651|COSM1610835|COSM121036|COSM562652|COSM1610836|COSM3356965|COSM3388190|COSM3717640|COSM3717639|COSM1640833|COSM1646855|COSM121037|COSM562653|COSM1610837	14(upper_aerodigestive_tract)|1(cervix)|118(large_intestine)|5(vulva)|33(stomach)|1(soft_tissue)|29(central_nervous_system)|4(small_intestine)|19(haematopoietic_and_lymphoid_tissue)|4(liver)|1(salivary_gland)|2(endometrium)|12(urinary_tract)|20(oesophagus)|30(breast)|6(skin)|7(lung)|26(ovary)|3(prostate)|9(pancreas)|11(upper_aerodigestive_tract)|4(large_intestine)|1(soft_tissue)|1(breast)|23(lung…	D	D	.
sample_0107	heli_pos	TP53	TP53:NM_001126112.2:exon8	chr17:7577094	chr17:7577094	c.844C>T	p.R282W	missense_variant	rs28934574	Conflicting_interpretations_of_pathogenicity	COSM43813|COSM10704|COSM10992|COSM44918|COSM99925|COSM99934|COSM3378339|COSM3675520|COSM1725698|COSM1636702	1(lung)|148(large_intestine)|5(vulva)|2(peritoneum)|3(endometrium)|20(lung)|9(skin)|2(thyroid)|37(central_nervous_system)|55(oesophagus)|41(upper_aerodigestive_tract)|4(biliary_tract)|39(stomach)|12(urinary_tract)|5(liver)|2(prostate)|17(pancreas)|1(salivary_gland)|7(haematopoietic_and_lymphoid_tissue)|1(thymus)|17(ovary)|2(bone)|21(breast)|3(upper_aerodigestive_tract)|1(large_intestine)|2(stomac…	D	D	.
sample_0108	heli_pos	TP53	TP53:NM_001126112.2:intron9	chr17:7576852	chr17:7576852	c.993+1G>A	NA	splice_donor_variant	rs11575997	.	COSM44295|COSM119021|COSM6918|COSM323936|COSM165065|COSM119022|COSM4151771|COSM3717623|COSM4151770|COSM3717622	1(upper_aerodigestive_tract)|2(large_intestine)|1(stomach)|1(soft_tissue)|2(breast)|1(skin)|4(ovary)|1(NS)|1(kidney)|1(pancreas)|1(ovary)|2(liver)|2(ovary)|2(large_intestine)|3(lung)|2(breast)|2(large_intestine)|2(lung)|1(breast)|2(large_intestine)|1(NS)|2(breast)|1(kidney)|1(ovary)|2(liver)|1(kidney)|2(liver)|1(kidney)|2(liver)	.	.	.
sample_0110	heli_pos	TP53	TP53:NM_001126112.2:exon8	chr17:7577120	chr17:7577120	c.818G>A	p.R273H	missense_variant	rs28934576	Pathogenic/Likely_pathogenic	COSM10660|COSM43896|COSM44440|COSM10779|COSM318169|COSM99729|COSM165077|COSM3356963|COSM3675521|COSM1640828|COSM1645335|COSM1646808	144(large_intestine)|3(vulva)|8(endometrium)|42(lung)|8(skin)|1(cervix)|53(central_nervous_system)|2(genital_tract)|34(oesophagus)|44(upper_aerodigestive_tract)|5(biliary_tract)|29(stomach)|2(soft_tissue)|1(fallopian_tube)|19(urinary_tract)|4(liver)|4(penis)|25(pancreas)|28(haematopoietic_and_lymphoid_tissue)|1(thymus)|57(ovary)|4(bone)|70(breast)|5(upper_aerodigestive_tract)|1(cervix)|1(large_in…	T	P	.
sample_0111	heli_pos	TP53	TP53:NM_001126112.2:exon5	chr17:7578479	chr17:7578479	c.451C>A	p.P151T	missense_variant	rs28934874	Pathogenic/Likely_pathogenic	COSM44944|COSM10905|COSM43911|COSM43969|COSM121046|COSM984959|COSM99682|COSM984961|COSM99679|COSM121047|COSM984963|COSM99680|COSM121049|COSM3717669|COSM4070056|COSM3378358|COSM3717668|COSM1640859|COSM4070055|COSM121048|COSM984962|COSM99681	1(upper_aerodigestive_tract)|1(large_intestine)|3(oesophagus)|4(liver)|1(lung)|1(ovary)|3(breast)|7(upper_aerodigestive_tract)|1(thyroid)|5(large_intestine)|3(vulva)|5(stomach)|4(soft_tissue)|4(central_nervous_system)|3(haematopoietic_and_lymphoid_tissue)|1(liver)|1(biliary_tract)|3(endometrium)|1(urinary_tract)|1(salivary_gland)|8(lung)|5(breast)|1(skin)|5(oesophagus)|4(ovary)|4(prostate)|2(panc…	D	D	.
sample_0112	heli_pos	TP53	TP53:NM_001126112.2:exon8	chr17:7577115	chr17:7577115	c.823T>C	p.C275R	missense_variant	.	Likely_pathogenic	COSM43902|COSM45251|COSM11501|COSM2744532|COSM3378443|COSM2744533	1(large_intestine)|1(stomach)|1(central_nervous_system)|1(small_intestine)|1(haematopoietic_and_lymphoid_tissue)|2(oesophagus)|1(lung)|1(bone)|3(ovary)|2(stomach)|1(breast)|1(pancreas)|1(pancreas)|1(pancreas)|1(pancreas)	D	D	.
sample_0114	heli_pos	TP53	TP53:NM_001126112.2:exon7	chr17:7577539	chr17:7577539	c.742C>T	p.R248W	missense_variant	rs121912651	Pathogenic/Likely_pathogenic	COSM11564|COSM45116|COSM10656|COSM44920|COSM120007|COSM1189381|COSM120005|COSM1189382|COSM3388183|COSM1640831|COSM120006|COSM1189383	2(upper_aerodigestive_tract)|1(large_intestine)|1(soft_tissue)|1(central_nervous_system)|1(small_intestine)|2(haematopoietic_and_lymphoid_tissue)|2(lung)|3(ovary)|1(pancreas)|1(lung)|1(bone)|144(large_intestine)|4(vulva)|1(pleura)|20(endometrium)|20(lung)|28(skin)|5(kidney)|4(thyroid)|1(cervix)|37(central_nervous_system)|47(oesophagus)|23(upper_aerodigestive_tract)|9(biliary_tract)|29(stomach)|4(…	D	D	.
sample_0115	heli_pos	TP53	TP53:NM_001126112.2:intron9	chr17:7576852	chr17:7576852	c.993+1G>A	NA	splice_donor_variant	rs11575997	.	COSM44295|COSM119021|COSM6918|COSM323936|COSM165065|COSM119022|COSM4151771|COSM3717623|COSM4151770|COSM3717622	1(upper_aerodigestive_tract)|2(large_intestine)|1(stomach)|1(soft_tissue)|2(breast)|1(skin)|4(ovary)|1(NS)|1(kidney)|1(pancreas)|1(ovary)|2(liver)|2(ovary)|2(large_intestine)|3(lung)|2(breast)|2(large_intestine)|2(lung)|1(breast)|2(large_intestine)|1(NS)|2(breast)|1(kidney)|1(ovary)|2(liver)|1(kidney)|2(liver)|1(kidney)|2(liver)	.	.	.
sample_0117	heli_pos	TP53	TP53:NM_001126112.2:exon5	chr17:7578550	chr17:7578550	c.380C>T	p.S127F	missense_variant	rs730881999	Likely_pathogenic	COSM44226|COSM43970|COSM46131|COSM45483|COSM216413|COSM3403294|COSM562618|COSM216412|COSM562619|COSM3403297|COSM3378368|COSM3403296|COSM1637542|COSM1649368|COSM3403295|COSM216414|COSM562620|COSM3403298	2(upper_aerodigestive_tract)|1(thyroid)|3(large_intestine)|1(stomach)|4(central_nervous_system)|2(small_intestine)|1(biliary_tract)|1(urinary_tract)|2(oesophagus)|6(skin)|1(lung)|5(ovary)|1(bone)|3(pancreas)|1(upper_aerodigestive_tract)|1(biliary_tract)|2(central_nervous_system)|1(haematopoietic_and_lymphoid_tissue)|1(urinary_tract)|1(lung)|1(liver)|1(ovary)|1(pancreas)|1(upper_aerodigestive_trac…	D	D	.
sample_0118	heli_pos	TP53	TP53:NM_001126112.2:exon6	chr17:7578212	chr17:7578212	c.637C>T	p.R213*	stop_gained	rs397516436	Pathogenic	COSM10654|COSM43798|COSM43807|COSM44102|COSM99618|COSM99615|COSM99616|COSM707891|COSM3378350|COSM1638393|COSM99617	67(large_intestine)|6(endometrium)|10(lung)|18(skin)|1(kidney)|1(thyroid)|12(central_nervous_system)|24(oesophagus)|1(NS)|17(upper_aerodigestive_tract)|4(biliary_tract)|20(stomach)|3(soft_tissue)|8(urinary_tract)|6(liver)|3(prostate)|7(pancreas)|1(salivary_gland)|1(small_intestine)|11(haematopoietic_and_lymphoid_tissue)|9(ovary)|1(bone)|36(breast)|1(central_nervous_system)|1(lung)|1(breast)|1(cen…	.	.	.
sample_0119	heli_pos	TP53	TP53:NM_001126112.2:exon9	chr17:7576897	chr17:7576897	c.949C>T	p.Q317*	stop_gained	rs764735889	Likely_pathogenic	COSM10786|COSM43769|COSM43573|COSM165085|COSM1630410|COSM3388166|COSM1709728|COSM1735382	4(upper_aerodigestive_tract)|1(thyroid)|1(large_intestine)|1(stomach)|1(central_nervous_system)|4(haematopoietic_and_lymphoid_tissue)|3(urinary_tract)|2(lung)|1(liver)|7(skin)|2(oesophagus)|2(ovary)|4(breast)|3(pancreas)|2(large_intestine)|1(endometrium)|1(large_intestine)|1(liver)|1(pancreas)|1(stomach)|1(central_nervous_system)|3(haematopoietic_and_lymphoid_tissue)|2(lung)|2(breast)|3(skin)|1(o…	.	.	.
sample_0120	heli_pos	TP53	TP53:NM_001126112.2:intron4	chr17:7578555	chr17:7578555	c.376-1G>A	NA	splice_acceptor_variant	.	.	COSM21572|COSM6900|COSM22908|COSM45809|COSM45364|COSM1167885|COSM218537|COSM218536|COSM1167886|COSM3378369|COSM3388229|COSM2156353|COSM2744965|COSM218538|COSM1167887	1(upper_aerodigestive_tract)|1(large_intestine)|1(stomach)|3(central_nervous_system)|1(haematopoietic_and_lymphoid_tissue)|2(oesophagus)|3(liver)|1(skin)|1(prostate)|1(breast)|4(pancreas)|1(upper_aerodigestive_tract)|1(urinary_tract)|2(oesophagus)|2(breast)|4(ovary)|1(pancreas)|1(upper_aerodigestive_tract)|1(oesophagus)|1(skin)|1(lung)|3(ovary)|2(pancreas)|2(breast)|1(lung)|1(endometrium)|1(skin)…	.	.	.
sample_0128	heli_pos	TP53	TP53:NM_001126112.2:exon6	chr17:7578186	chr17:7578190	c.659_663delATGAG	p.Y220Sfs*3	frameshift_variant	.	.	.	.	.	.	.
sample_0132	heli_pos	TP53	TP53:NM_001126112.2:exon6	chr17:7578212	chr17:7578212	c.637C>T	p.R213*	stop_gained	rs397516436	Pathogenic	COSM10654|COSM43798|COSM43807|COSM44102|COSM99618|COSM99615|COSM99616|COSM707891|COSM3378350|COSM1638393|COSM99617	67(large_intestine)|6(endometrium)|10(lung)|18(skin)|1(kidney)|1(thyroid)|12(central_nervous_system)|24(oesophagus)|1(NS)|17(upper_aerodigestive_tract)|4(biliary_tract)|20(stomach)|3(soft_tissue)|8(urinary_tract)|6(liver)|3(prostate)|7(pancreas)|1(salivary_gland)|1(small_intestine)|11(haematopoietic_and_lymphoid_tissue)|9(ovary)|1(bone)|36(breast)|1(central_nervous_system)|1(lung)|1(breast)|1(cen…	.	.	.
sample_0136	heli_pos	TP53	TP53:NM_001126112.2:exon8	chr17:7577067	chr17:7577067	c.871A>T	p.K291*	stop_gained	.	.	COSM45050|COSM44475|COSM45256|COSM2744509|COSM4139863|COSM2744510	1(biliary_tract)|1(lung)|3(urinary_tract)|1(large_intestine)|1(ovary)|1(liver)|1(soft_tissue)|1(ovary)|1(ovary)|1(ovary)	.	.	.
sample_0137	heli_pos	TP53	TP53:NM_001126112.2:exon10	chr17:7574018	chr17:7574018	c.1009C>T	p.R337C	missense_variant	rs587782529	Pathogenic	COSM11071|COSM1563605|COSM235697|COSM111628|COSM117591|COSM1563606|COSM111629	1(peritoneum)|2(stomach)|5(central_nervous_system)|2(haematopoietic_and_lymphoid_tissue)|2(liver)|3(large_intestine)|1(endometrium)|2(lung)|3(breast)|1(oesophagus)|1(ovary)|1(prostate)|1(kidney)|2(pancreas)|1(large_intestine)|1(oesophagus)|1(large_intestine)|1(ovary)|2(large_intestine)|2(stomach)|1(central_nervous_system)|1(haematopoietic_and_lymphoid_tissue)|1(endometrium)|1(lung)|1(liver)|1(ova…	T	B	.
sample_0138	heli_pos	TP53	TP53:NM_001126112.2:exon7	chr17:7577529	chr17:7577529	c.752T>G	p.I251S	missense_variant	rs730882027	Likely_pathogenic	COSM43829|COSM11213|COSM11374|COSM45630|COSM1386612|COSM242661|COSM242660|COSM1386613|COSM1709729	1(large_intestine)|1(stomach)|1(central_nervous_system)|1(small_intestine)|3(haematopoietic_and_lymphoid_tissue)|1(oesophagus)|2(breast)|2(ovary)|3(large_intestine)|1(haematopoietic_and_lymphoid_tissue)|2(stomach)|1(upper_aerodigestive_tract)|1(large_intestine)|1(haematopoietic_and_lymphoid_tissue)|3(oesophagus)|1(breast)|1(skin)|1(prostate)|1(large_intestine)|3(large_intestine)|1(prostate)|1(ski…	D	D	.
sample_0139	heli_pos	TP53	TP53:NM_001126112.2:exon8	chr17:7577147	chr17:7577153	c.785_791delGTAATCT	p.G262Dfs*81	frameshift_variant;splice_region_variant	.	.	.	.	.	.	.
sample_0140	heli_pos	TP53	TP53:NM_001126112.2:exon7	chr17:7577547	chr17:7577547	c.734G>A	p.G245D	missense_variant	rs121912656	Pathogenic/Likely_pathogenic	COSM43606|COSM11196|COSM43965|COSM45770|COSM179806|COSM131475|COSM3388184|COSM179805|COSM3388187|COSM131476|COSM3388189|COSM3717638|COSM3388186|COSM1640832|COSM3388185|COSM1646856|COSM179807|COSM131477|COSM3388188	7(upper_aerodigestive_tract)|27(large_intestine)|1(vulva)|4(stomach)|4(central_nervous_system)|11(haematopoietic_and_lymphoid_tissue)|5(liver)|2(urinary_tract)|17(oesophagus)|13(breast)|2(skin)|7(lung)|11(ovary)|3(prostate)|1(bone)|4(pancreas)|11(upper_aerodigestive_tract)|7(large_intestine)|1(stomach)|3(central_nervous_system)|1(haematopoietic_and_lymphoid_tissue)|1(endometrium)|2(urinary_tract)…	D	D	.
sample_0143	heli_pos	TP53	TP53:NM_001126112.2:exon7	chr17:7577548	chr17:7577548	c.733G>T	p.G245C	missense_variant	rs28934575	Pathogenic/Likely_pathogenic	COSM6932|COSM11081|COSM10957|COSM44642|COSM121035|COSM562651|COSM1610835|COSM121036|COSM562652|COSM1610836|COSM3356965|COSM3388190|COSM3717640|COSM3717639|COSM1640833|COSM1646855|COSM121037|COSM562653|COSM1610837	14(upper_aerodigestive_tract)|1(cervix)|118(large_intestine)|5(vulva)|33(stomach)|1(soft_tissue)|29(central_nervous_system)|4(small_intestine)|19(haematopoietic_and_lymphoid_tissue)|4(liver)|1(salivary_gland)|2(endometrium)|12(urinary_tract)|20(oesophagus)|30(breast)|6(skin)|7(lung)|26(ovary)|3(prostate)|9(pancreas)|11(upper_aerodigestive_tract)|4(large_intestine)|1(soft_tissue)|1(breast)|23(lung…	D	D	.
sample_0145	heli_pos	TP53	TP53:NM_001126112.2:exon7	chr17:7577539	chr17:7577539	c.742C>T	p.R248W	missense_variant	rs121912651	Pathogenic/Likely_pathogenic	COSM11564|COSM45116|COSM10656|COSM44920|COSM120007|COSM1189381|COSM120005|COSM1189382|COSM3388183|COSM1640831|COSM120006|COSM1189383	2(upper_aerodigestive_tract)|1(large_intestine)|1(soft_tissue)|1(central_nervous_system)|1(small_intestine)|2(haematopoietic_and_lymphoid_tissue)|2(lung)|3(ovary)|1(pancreas)|1(lung)|1(bone)|144(large_intestine)|4(vulva)|1(pleura)|20(endometrium)|20(lung)|28(skin)|5(kidney)|4(thyroid)|1(cervix)|37(central_nervous_system)|47(oesophagus)|23(upper_aerodigestive_tract)|9(biliary_tract)|29(stomach)|4(…	D	D	.
sample_0146	heli_pos	TP53	TP53:NM_001126112.2:intron6	chr17:7578175	chr17:7578175	c.672+2T>C	NA	splice_donor_variant	.	.	COSM6907|COSM45517|COSM165066|COSM165068|COSM562642|COSM2744691|COSM562643|COSM165067|COSM2744693|COSM3773304|COSM3937610|COSM2744695|COSM1649396|COSM2744692|COSM165069|COSM2744694|COSM562644	1(oesophagus)|6(large_intestine)|1(lung)|1(central_nervous_system)|1(NS)|1(breast)|1(pancreas)|1(NS)|1(breast)|1(pancreas)|1(large_intestine)|1(lung)|1(oesophagus)|1(large_intestine)|1(lung)|1(NS)|1(breast)|1(pancreas)|1(oesophagus)|1(pancreas)|1(oesophagus)|1(pancreas)|1(lung)|1(oesophagus)|1(NS)|1(breast)|1(pancreas)|1(oesophagus)|1(large_intestine)|1(lung)	.	.	.
sample_0147	heli_pos	TP53	TP53:NM_001126112.2:intron6	chr17:7578176	chr17:7578176	c.672+1G>A	NA	splice_donor_variant	.	Pathogenic	COSM6906|COSM13586|COSM45367|COSM118941|COSM121038|COSM119013|COSM121039|COSM118939|COSM119011|COSM3388194|COSM3723947|COSM1638407|COSM2744696|COSM118940|COSM119012|COSM121040	1(upper_aerodigestive_tract)|1(cervix)|2(large_intestine)|2(stomach)|2(central_nervous_system)|3(oesophagus)|2(skin)|5(ovary)|1(pancreas)|3(upper_aerodigestive_tract)|2(large_intestine)|3(lung)|1(breast)|1(oesophagus)|2(ovary)|1(NS)|3(pancreas)|2(upper_aerodigestive_tract)|1(lung)|1(upper_aerodigestive_tract)|1(ovary)|1(NS)|1(lung)|2(pancreas)|1(upper_aerodigestive_tract)|1(large_intestine)|1(sto…	.	.	.
sample_0149	heli_pos	TP53	TP53:NM_001126112.2:exon8	chr17:7577121	chr17:7577121	c.817C>T	p.R273C	missense_variant	rs121913343	Conflicting_interpretations_of_pathogenicity	COSM43909|COSM44701|COSM10659|COSM43843|COSM417971|COSM99933|COSM3719990|COSM3355991|COSM3958802|COSM3719992|COSM1645518|COSM3719991|COSM3958801	1(salivary_gland)|1(stomach)|1(haematopoietic_and_lymphoid_tissue)|2(large_intestine)|1(endometrium)|1(biliary_tract)|2(lung)|3(liver)|2(ovary)|1(pancreas)|1(urinary_tract)|1(lung)|111(large_intestine)|8(vulva)|14(endometrium)|17(lung)|11(skin)|2(kidney)|4(thyroid)|5(cervix)|163(central_nervous_system)|1(genital_tract)|27(oesophagus)|27(upper_aerodigestive_tract)|3(biliary_tract)|29(stomach)|13(u…	D	D	.
sample_0150	heli_pos	TP53	TP53:NM_001126112.2:exon5	chr17:7578406	chr17:7578406	c.524G>A	p.R175H	missense_variant	rs28934578	Pathogenic/Likely_pathogenic	COSM10718|COSM10648|COSM45416|COSM99914|COSM1679508|COSM99022|COSM1679510|COSM99023|COSM1679512|COSM3355994|COSM1640851|COSM1679509|COSM99024|COSM1679511	3(upper_aerodigestive_tract)|5(large_intestine)|1(central_nervous_system)|1(biliary_tract)|1(oesophagus)|3(liver)|6(lung)|321(large_intestine)|5(vulva)|9(endometrium)|18(lung)|5(skin)|4(kidney)|2(thyroid)|4(cervix)|75(central_nervous_system)|83(oesophagus)|53(upper_aerodigestive_tract)|10(biliary_tract)|68(stomach)|1(soft_tissue)|28(urinary_tract)|9(liver)|1(penis)|4(prostate)|21(pancreas)|1(adre…	T	B	.
sample_0159	heli_pos	TP53	TP53:NM_001126112.2:exon8	chr17:7577082	chr17:7577082	c.856G>A	p.E286K	missense_variant	.	Pathogenic/Likely_pathogenic	COSM44250|COSM10726|COSM43919|COSM45277|COSM99924|COSM1480057|COSM318163|COSM3522693|COSM1645467|COSM1649346	1(large_intestine)|1(eye)|1(haematopoietic_and_lymphoid_tissue)|1(endometrium)|1(urinary_tract)|1(breast)|9(upper_aerodigestive_tract)|4(large_intestine)|2(vulva)|3(stomach)|1(soft_tissue)|4(central_nervous_system)|5(haematopoietic_and_lymphoid_tissue)|1(biliary_tract)|5(urinary_tract)|7(lung)|8(breast)|9(skin)|13(oesophagus)|2(ovary)|2(liver)|1(upper_aerodigestive_tract)|1(large_intestine)|1(vul…	D	D	.
sample_0160	heli_pos	TP53	TP53:NM_001126112.2:exon6	chr17:7578235	chr17:7578235	c.614A>T	p.Y205F	missense_variant	.	Likely_pathogenic	COSM43947|COSM44169|COSM11351|COSM99633|COSM215720|COSM99630|COSM215719|COSM99631|COSM215721|COSM3378351|COSM3421935|COSM3421934|COSM1649393|COSM99632|COSM215722	15(upper_aerodigestive_tract)|6(large_intestine)|2(vulva)|1(stomach)|5(central_nervous_system)|2(haematopoietic_and_lymphoid_tissue)|1(liver)|2(biliary_tract)|2(endometrium)|5(urinary_tract)|6(oesophagus)|5(breast)|1(skin)|9(lung)|5(ovary)|1(prostate)|1(bone)|3(pancreas)|1(large_intestine)|3(central_nervous_system)|2(haematopoietic_and_lymphoid_tissue)|1(biliary_tract)|2(oesophagus)|2(liver)|1(ov…	D	D	.
sample_0163	heli_pos	TP53	TP53:NM_001126112.2:exon7	chr17:7577568	chr17:7577568	c.713G>A	p.C238Y	missense_variant	rs730882005	Conflicting_interpretations_of_pathogenicity	COSM43778|COSM44653|COSM11059|COSM179812|COSM99626|COSM249080|COSM99624|COSM179811|COSM249079|COSM3388191|COSM3403263|COSM2744631|COSM1649400|COSM99625|COSM179813|COSM249081	3(upper_aerodigestive_tract)|1(biliary_tract)|2(stomach)|1(soft_tissue)|2(central_nervous_system)|1(meninges)|1(haematopoietic_and_lymphoid_tissue)|3(large_intestine)|2(endometrium)|2(urinary_tract)|8(lung)|2(liver)|1(skin)|1(oesophagus)|4(ovary)|8(breast)|1(pancreas)|3(haematopoietic_and_lymphoid_tissue)|1(breast)|2(central_nervous_system)|1(soft_tissue)|1(upper_aerodigestive_tract)|9(large_inte…	D	D	.
sample_0164	heli_pos	TP53	TP53:NM_001126112.2:exon6	chr17:7578271	chr17:7578271	c.578A>G	p.H193R	missense_variant	.	Conflicting_interpretations_of_pathogenicity	COSM10742|COSM11066|COSM43833|COSM308307|COSM99919|COSM131458|COSM131459|COSM99916|COSM308306|COSM99917|COSM308308|COSM131461|COSM3820719|COSM3970355|COSM3732881|COSM1740322|COSM2744772|COSM3970354|COSM308309|COSM131460|COSM99918	3(upper_aerodigestive_tract)|5(large_intestine)|6(stomach)|5(central_nervous_system)|10(haematopoietic_and_lymphoid_tissue)|1(biliary_tract)|2(endometrium)|4(urinary_tract)|11(lung)|16(breast)|8(oesophagus)|14(ovary)|2(prostate)|2(liver)|10(upper_aerodigestive_tract)|1(adrenal_gland)|1(stomach)|3(central_nervous_system)|2(haematopoietic_and_lymphoid_tissue)|1(endometrium)|2(lung)|4(breast)|6(oeso…	D	D	.
sample_0165	heli_pos	TP53	TP53:NM_001126112.2:exon8	chr17:7577094	chr17:7577094	c.844C>T	p.R282W	missense_variant	rs28934574	Conflicting_interpretations_of_pathogenicity	COSM43813|COSM10704|COSM10992|COSM44918|COSM99925|COSM99934|COSM3378339|COSM3675520|COSM1725698|COSM1636702	1(lung)|148(large_intestine)|5(vulva)|2(peritoneum)|3(endometrium)|20(lung)|9(skin)|2(thyroid)|37(central_nervous_system)|55(oesophagus)|41(upper_aerodigestive_tract)|4(biliary_tract)|39(stomach)|12(urinary_tract)|5(liver)|2(prostate)|17(pancreas)|1(salivary_gland)|7(haematopoietic_and_lymphoid_tissue)|1(thymus)|17(ovary)|2(bone)|21(breast)|3(upper_aerodigestive_tract)|1(large_intestine)|2(stomac…	D	D	.
sample_0166	heli_pos	TP53	TP53:NM_001126112.2:exon7	chr17:7577580	chr17:7577580	c.701A>G	p.Y234C	missense_variant	rs587780073	Pathogenic/Likely_pathogenic	COSM10725|COSM44315|COSM43865|COSM99955|COSM165073|COSM99953|COSM165072|COSM3388193|COSM1646849|COSM1646850|COSM99954|COSM165074	2(upper_aerodigestive_tract)|2(cervix)|5(large_intestine)|11(central_nervous_system)|1(adrenal_gland)|8(haematopoietic_and_lymphoid_tissue)|1(liver)|1(biliary_tract)|8(urinary_tract)|17(lung)|12(breast)|7(oesophagus)|11(ovary)|1(prostate)|1(kidney)|1(pancreas)|1(haematopoietic_and_lymphoid_tissue)|2(upper_aerodigestive_tract)|2(ovary)|1(lung)|1(skin)|1(upper_aerodigestive_tract)|1(lung)|1(large_i…	D	D	.
sample_0167	heli_pos	TP53	TP53:NM_001126112.2:exon8	chr17:7577085	chr17:7577085	c.853G>A	p.E285K	missense_variant	rs112431538	Likely_pathogenic	COSM44388|COSM10722|COSM45138|COSM45600|COSM137087|COSM254990|COSM3717625|COSM3932742|COSM1649345|COSM1649344	3(upper_aerodigestive_tract)|2(large_intestine)|1(haematopoietic_and_lymphoid_tissue)|10(urinary_tract)|2(oesophagus)|1(liver)|2(lung)|3(prostate)|1(breast)|1(thyroid)|2(upper_aerodigestive_tract)|3(biliary_tract)|1(vulva)|5(stomach)|1(soft_tissue)|4(central_nervous_system)|1(adrenal_gland)|5(haematopoietic_and_lymphoid_tissue)|5(liver)|9(large_intestine)|42(urinary_tract)|5(lung)|15(breast)|4(sk…	D	D	.
sample_0168	heli_pos	TP53	TP53:NM_001126112.2:exon8	chr17:7577094	chr17:7577094	c.844C>T	p.R282W	missense_variant	rs28934574	Conflicting_interpretations_of_pathogenicity	COSM43813|COSM10704|COSM10992|COSM44918|COSM99925|COSM99934|COSM3378339|COSM3675520|COSM1725698|COSM1636702	1(lung)|148(large_intestine)|5(vulva)|2(peritoneum)|3(endometrium)|20(lung)|9(skin)|2(thyroid)|37(central_nervous_system)|55(oesophagus)|41(upper_aerodigestive_tract)|4(biliary_tract)|39(stomach)|12(urinary_tract)|5(liver)|2(prostate)|17(pancreas)|1(salivary_gland)|7(haematopoietic_and_lymphoid_tissue)|1(thymus)|17(ovary)|2(bone)|21(breast)|3(upper_aerodigestive_tract)|1(large_intestine)|2(stomac…	D	D	.
sample_0173	heli_pos	TP53	TP53:NM_001126112.2:exon5	chr17:7578384	chr17:7578401	c.529_546delCCCCACCATGAGCGCTGC	p.P177_C182del	inframe_deletion	.	.	COSM43570|COSM1386793|COSM1386794|COSM1386796|COSM1386795	6(large_intestine)|2(breast)|1(central_nervous_system)|1(large_intestine)|1(large_intestine)|1(large_intestine)|1(large_intestine)	.	.	.
sample_0175	heli_pos	TP53	TP53:NM_001126112.2:exon8	chr17:7577127	chr17:7577127	c.811G>A	p.E271K	missense_variant	.	Uncertain_significance	COSM43750|COSM10719|COSM43706|COSM131516|COSM254988|COSM165082|COSM3403256|COSM1646807|COSM1646806	1(large_intestine)|1(central_nervous_system)|1(haematopoietic_and_lymphoid_tissue)|1(liver)|4(oesophagus)|2(breast)|3(lung)|2(ovary)|1(pancreas)|1(upper_aerodigestive_tract)|1(cervix)|1(biliary_tract)|1(stomach)|2(central_nervous_system)|1(haematopoietic_and_lymphoid_tissue)|2(large_intestine)|17(urinary_tract)|2(oesophagus)|1(liver)|4(lung)|1(ovary)|1(pancreas)|1(urinary_tract)|1(lung)|2(breast)…	D	D	.
sample_0176	heli_pos	TP53	TP53:NM_001126112.2:exon9	chr17:7576855	chr17:7576855	c.991C>T	p.Q331*	stop_gained;splice_region_variant	.	.	COSM11354|COSM289612|COSM3522688|COSM1649348	3(upper_aerodigestive_tract)|1(biliary_tract)|1(haematopoietic_and_lymphoid_tissue)|5(large_intestine)|1(endometrium)|5(urinary_tract)|4(lung)|4(breast)|4(skin)|2(oesophagus)|3(ovary)|1(biliary_tract)|1(haematopoietic_and_lymphoid_tissue)|1(large_intestine)|1(endometrium)|1(urinary_tract)|1(lung)|3(breast)|2(skin)|1(oesophagus)|1(ovary)|1(oesophagus)|1(breast)|1(skin)|1(biliary_tract)|1(haematopo…	.	.	.
sample_0181	heli_pos	TP53	TP53:NM_001126112.2:exon5	chr17:7578406	chr17:7578406	c.524G>A	p.R175H	missense_variant	rs28934578	Pathogenic/Likely_pathogenic	COSM10718|COSM10648|COSM45416|COSM99914|COSM1679508|COSM99022|COSM1679510|COSM99023|COSM1679512|COSM3355994|COSM1640851|COSM1679509|COSM99024|COSM1679511	3(upper_aerodigestive_tract)|5(large_intestine)|1(central_nervous_system)|1(biliary_tract)|1(oesophagus)|3(liver)|6(lung)|321(large_intestine)|5(vulva)|9(endometrium)|18(lung)|5(skin)|4(kidney)|2(thyroid)|4(cervix)|75(central_nervous_system)|83(oesophagus)|53(upper_aerodigestive_tract)|10(biliary_tract)|68(stomach)|1(soft_tissue)|28(urinary_tract)|9(liver)|1(penis)|4(prostate)|21(pancreas)|1(adre…	T	B	.
sample_0185	heli_pos	TP53	TP53:NM_001126112.2:exon5	chr17:7578475	chr17:7578475	c.455delC	p.P152Rfs*18	frameshift_variant	rs587782705	.	COSM10790|COSM44613|COSM45505|COSM43792|COSM129856|COSM171823|COSM1180849|COSM3970373|COSM129857|COSM1180850|COSM3970376|COSM171822|COSM3970378|COSM129859|COSM171824|COSM1180852|COSM3717667|COSM3970375|COSM1645282|COSM3970374|COSM129858|COSM3970377|COSM171825|COSM1180851	7(upper_aerodigestive_tract)|1(adrenal_gland)|15(large_intestine)|4(vulva)|1(stomach)|1(soft_tissue)|17(central_nervous_system)|2(haematopoietic_and_lymphoid_tissue)|7(urinary_tract)|7(oesophagus)|1(breast)|1(skin)|1(lung)|3(prostate)|2(liver)|1(stomach)|1(large_intestine)|1(oesophagus)|1(liver)|1(central_nervous_system)|2(large_intestine)|1(haematopoietic_and_lymphoid_tissue)|1(stomach)|2(skin)|…	.	.	.
sample_0186	heli_pos	TP53	TP53:NM_001126112.2:exon8	chr17:7577120	chr17:7577120	c.818G>A	p.R273H	missense_variant	rs28934576	Pathogenic/Likely_pathogenic	COSM10660|COSM43896|COSM44440|COSM10779|COSM318169|COSM99729|COSM165077|COSM3356963|COSM3675521|COSM1640828|COSM1645335|COSM1646808	144(large_intestine)|3(vulva)|8(endometrium)|42(lung)|8(skin)|1(cervix)|53(central_nervous_system)|2(genital_tract)|34(oesophagus)|44(upper_aerodigestive_tract)|5(biliary_tract)|29(stomach)|2(soft_tissue)|1(fallopian_tube)|19(urinary_tract)|4(liver)|4(penis)|25(pancreas)|28(haematopoietic_and_lymphoid_tissue)|1(thymus)|57(ovary)|4(bone)|70(breast)|5(upper_aerodigestive_tract)|1(cervix)|1(large_in…	T	P	.
sample_0187	heli_pos	TP53	TP53:NM_001126112.2:exon8	chr17:7577131	chr17:7577139	c.799_807delCGGAACAGCinsGGT	p.R267_S269delinsG	protein_altering_variant	.	.	.	.	.	.	.
sample_0188	heli_pos	TP53	TP53:NM_001126112.2:exon7	chr17:7577547	chr17:7577547	c.734G>C	p.G245A	missense_variant	rs121912656	Likely_pathogenic	COSM43606|COSM11196|COSM43965|COSM45770|COSM179806|COSM131475|COSM3388184|COSM179805|COSM3388187|COSM131476|COSM3388189|COSM3717638|COSM3388186|COSM1640832|COSM3388185|COSM1646856|COSM179807|COSM131477|COSM3388188	7(upper_aerodigestive_tract)|27(large_intestine)|1(vulva)|4(stomach)|4(central_nervous_system)|11(haematopoietic_and_lymphoid_tissue)|5(liver)|2(urinary_tract)|17(oesophagus)|13(breast)|2(skin)|7(lung)|11(ovary)|3(prostate)|1(bone)|4(pancreas)|11(upper_aerodigestive_tract)|7(large_intestine)|1(stomach)|3(central_nervous_system)|1(haematopoietic_and_lymphoid_tissue)|1(endometrium)|2(urinary_tract)…	D	D	.
sample_0189	heli_pos	TP53	TP53:NM_001126112.2:exon8	chr17:7577085	chr17:7577085	c.853G>A	p.E285K	missense_variant	rs112431538	Likely_pathogenic	COSM44388|COSM10722|COSM45138|COSM45600|COSM137087|COSM254990|COSM3717625|COSM3932742|COSM1649345|COSM1649344	3(upper_aerodigestive_tract)|2(large_intestine)|1(haematopoietic_and_lymphoid_tissue)|10(urinary_tract)|2(oesophagus)|1(liver)|2(lung)|3(prostate)|1(breast)|1(thyroid)|2(upper_aerodigestive_tract)|3(biliary_tract)|1(vulva)|5(stomach)|1(soft_tissue)|4(central_nervous_system)|1(adrenal_gland)|5(haematopoietic_and_lymphoid_tissue)|5(liver)|9(large_intestine)|42(urinary_tract)|5(lung)|15(breast)|4(sk…	D	D	.
sample_0190	heli_pos	TP53	TP53:NM_001126112.2:exon4	chr17:7579533	chr17:7579533	c.154C>T	p.Q52*	stop_gained	.	.	COSM44041|COSM99949|COSM99948|COSM3932748|COSM1750375	3(urinary_tract)|2(upper_aerodigestive_tract)|2(haematopoietic_and_lymphoid_tissue)|1(prostate)|1(lung)|3(urinary_tract)|1(upper_aerodigestive_tract)|1(prostate)|1(lung)|3(urinary_tract)|1(upper_aerodigestive_tract)|1(prostate)|1(lung)|1(urinary_tract)|2(urinary_tract)	.	.	.
sample_0193	heli_pos	TP53	TP53:NM_001126112.2:exon4	chr17:7579404	chr17:7579405	c.282dupA	p.S95Ifs*54	frameshift_variant	.	.	.	.	.	.	.
sample_0195	heli_pos	TP53	TP53:NM_001126112.2:exon6	chr17:7578190	chr17:7578190	c.659A>G	p.Y220C	missense_variant	rs121912666	Pathogenic/Likely_pathogenic	COSM10758|COSM43850|COSM1564197|COSM99720|COSM251427|COSM1564198|COSM251426|COSM99718|COSM1564199|COSM3355993|COSM3675523|COSM1644277|COSM3675522|COSM99719|COSM251428|COSM1564200	27(upper_aerodigestive_tract)|17(large_intestine)|14(stomach)|7(soft_tissue)|24(central_nervous_system)|1(peritoneum)|3(small_intestine)|13(haematopoietic_and_lymphoid_tissue)|1(biliary_tract)|4(endometrium)|15(urinary_tract)|18(oesophagus)|32(breast)|2(skin)|27(lung)|44(ovary)|5(pancreas)|1(prostate)|1(bone)|8(liver)|1(upper_aerodigestive_tract)|1(peritoneum)|1(stomach)|1(haematopoietic_and_lymp…	D	D	.
sample_0195	heli_pos	TP53	TP53:NM_001126112.2:exon8	chr17:7577097	chr17:7577097	c.841G>A	p.D281N	missense_variant	rs764146326	Likely_pathogenic	COSM11516|COSM43596|COSM10943|COSM146336|COSM214193|COSM1158315|COSM3388352|COSM3932743|COSM3820706|COSM2152580|COSM1649341|COSM1646814	1(upper_aerodigestive_tract)|3(haematopoietic_and_lymphoid_tissue)|1(endometrium)|4(lung)|1(liver)|1(kidney)|2(breast)|4(large_intestine)|1(stomach)|2(central_nervous_system)|3(haematopoietic_and_lymphoid_tissue)|1(biliary_tract)|1(endometrium)|4(urinary_tract)|2(lung)|2(liver)|2(skin)|1(autonomic_ganglia)|4(breast)|2(upper_aerodigestive_tract)|1(large_intestine)|5(central_nervous_system)|1(haema…	D	D	.
sample_0196	heli_pos	TP53	TP53:NM_001126112.2:exon8	chr17:7577105	chr17:7577105	c.833C>A	p.P278H	missense_variant	.	Likely_pathogenic	COSM10863|COSM10887|COSM44871|COSM43755|COSM129831|COSM300205|COSM333585|COSM1727548|COSM3773296|COSM3378341|COSM3388170|COSM1646811|COSM1646812|COSM1649338|COSM1727549	1(thyroid)|5(upper_aerodigestive_tract)|10(large_intestine)|1(stomach)|1(soft_tissue)|2(central_nervous_system)|4(haematopoietic_and_lymphoid_tissue)|4(lung)|3(liver)|13(skin)|3(oesophagus)|2(ovary)|1(pancreas)|8(kidney)|3(breast)|1(upper_aerodigestive_tract)|5(large_intestine)|2(stomach)|3(haematopoietic_and_lymphoid_tissue)|6(lung)|3(breast)|1(skin)|4(oesophagus)|4(ovary)|1(pancreas)|1(ovary)|1…	D	D	.
sample_0197	heli_pos	TP53	TP53:NM_001126112.2:exon4	chr17:7579395	chr17:7579396	c.282_291dupATCTTCTGTC	p.P98Ifs*54	frameshift_variant	.	.	COSM235692	1(large_intestine)	.	.	.
sample_0197	heli_pos	TP53	TP53:NM_001126112.2:exon8	chr17:7577049	chr17:7577050	c.885_888dupTCAC	p.H297Sfs*10	frameshift_variant	.	.	.	.	.	.	.
sample_0199	heli_pos	TP53	TP53:NM_001126112.2:exon5	chr17:7578406	chr17:7578406	c.524G>A	p.R175H	missense_variant	rs28934578	Pathogenic/Likely_pathogenic	COSM10718|COSM10648|COSM45416|COSM99914|COSM1679508|COSM99022|COSM1679510|COSM99023|COSM1679512|COSM3355994|COSM1640851|COSM1679509|COSM99024|COSM1679511	3(upper_aerodigestive_tract)|5(large_intestine)|1(central_nervous_system)|1(biliary_tract)|1(oesophagus)|3(liver)|6(lung)|321(large_intestine)|5(vulva)|9(endometrium)|18(lung)|5(skin)|4(kidney)|2(thyroid)|4(cervix)|75(central_nervous_system)|83(oesophagus)|53(upper_aerodigestive_tract)|10(biliary_tract)|68(stomach)|1(soft_tissue)|28(urinary_tract)|9(liver)|1(penis)|4(prostate)|21(pancreas)|1(adre…	T	B	.
sample_0201	heli_pos	TP53	TP53:NM_001126112.2:exon4	chr17:7579455	chr17:7579456	c.231dupA	p.A78Sfs*71	frameshift_variant	.	.	.	.	.	.	.
sample_0202	heli_pos	TP53	TP53:NM_001126112.2:exon8	chr17:7577096	chr17:7577096	c.842A>G	p.D281G	missense_variant	rs587781525	Pathogenic/Likely_pathogenic	COSM11232|COSM45729|COSM11665|COSM1559473|COSM1640824|COSM562341|COSM1649342|COSM1640825	1(large_intestine)|1(stomach)|2(haematopoietic_and_lymphoid_tissue)|1(lung)|2(breast)|3(ovary)|1(large_intestine)|3(lung)|1(breast)|1(upper_aerodigestive_tract)|1(central_nervous_system)|1(central_nervous_system)|1(stomach)|1(lung)|1(breast)|1(lung)|1(stomach)	D	D	.
sample_0203	heli_pos	TP53	TP53:NM_001126112.2:exon4	chr17:7579575	chr17:7579575	c.112C>T	p.Q38*	stop_gained	.	.	COSM46286|COSM236890|COSM236889	1(oesophagus)|1(prostate)|2(lung)|1(lung)|1(prostate)|1(lung)|1(prostate)	.	.	.
sample_0204	heli_pos	TP53	TP53:NM_001126112.2:exon6	chr17:7578212	chr17:7578212	c.637C>T	p.R213*	stop_gained	rs397516436	Pathogenic	COSM10654|COSM43798|COSM43807|COSM44102|COSM99618|COSM99615|COSM99616|COSM707891|COSM3378350|COSM1638393|COSM99617	67(large_intestine)|6(endometrium)|10(lung)|18(skin)|1(kidney)|1(thyroid)|12(central_nervous_system)|24(oesophagus)|1(NS)|17(upper_aerodigestive_tract)|4(biliary_tract)|20(stomach)|3(soft_tissue)|8(urinary_tract)|6(liver)|3(prostate)|7(pancreas)|1(salivary_gland)|1(small_intestine)|11(haematopoietic_and_lymphoid_tissue)|9(ovary)|1(bone)|36(breast)|1(central_nervous_system)|1(lung)|1(breast)|1(cen…	.	.	.
sample_0206	heli_pos	TP53	TP53:NM_001126112.2:exon7	chr17:7577538	chr17:7577538	c.743G>A	p.R248Q	missense_variant	rs11540652	Pathogenic/Likely_pathogenic	COSM10662|COSM11491|COSM6549|COSM46135|COSM340105|COSM99602|COSM241995|COSM99020|COSM241994|COSM340106|COSM3356964|COSM3378346|COSM1640830|COSM1646857|COSM1646858|COSM99021|COSM241996|COSM340107	154(large_intestine)|8(vulva)|1(pleura)|1(peritoneum)|12(endometrium)|18(lung)|13(skin)|2(kidney)|5(thyroid)|3(cervix)|50(central_nervous_system)|37(oesophagus)|1(NS)|38(upper_aerodigestive_tract)|4(biliary_tract)|42(stomach)|37(urinary_tract)|8(liver)|5(prostate)|1(pituitary)|17(pancreas)|1(adrenal_gland)|7(small_intestine)|59(haematopoietic_and_lymphoid_tissue)|32(ovary)|4(bone)|75(breast)|1(up…	D	D	.
sample_0207	heli_pos	TP53	TP53:NM_001126112.2:exon8	chr17:7577094	chr17:7577094	c.844C>T	p.R282W	missense_variant	rs28934574	Conflicting_interpretations_of_pathogenicity	COSM43813|COSM10704|COSM10992|COSM44918|COSM99925|COSM99934|COSM3378339|COSM3675520|COSM1725698|COSM1636702	1(lung)|148(large_intestine)|5(vulva)|2(peritoneum)|3(endometrium)|20(lung)|9(skin)|2(thyroid)|37(central_nervous_system)|55(oesophagus)|41(upper_aerodigestive_tract)|4(biliary_tract)|39(stomach)|12(urinary_tract)|5(liver)|2(prostate)|17(pancreas)|1(salivary_gland)|7(haematopoietic_and_lymphoid_tissue)|1(thymus)|17(ovary)|2(bone)|21(breast)|3(upper_aerodigestive_tract)|1(large_intestine)|2(stomac…	D	D	.
sample_0210	heli_pos	TP53	TP53:NM_001126112.2:intron7	chr17:7577156	chr17:7577156	c.783-1G>A	NA	splice_acceptor_variant	.	Likely_pathogenic	COSM44604|COSM6913|COSM254989|COSM127199|COSM3932744|COSM3773301|COSM1646865|COSM1757290	6(urinary_tract)|1(oesophagus)|1(stomach)|4(upper_aerodigestive_tract)|2(large_intestine)|1(stomach)|7(lung)|2(breast)|1(oesophagus)|1(ovary)|1(pancreas)|3(urinary_tract)|1(stomach)|1(upper_aerodigestive_tract)|1(large_intestine)|3(lung)|1(breast)|1(ovary)|1(pancreas)|1(urinary_tract)|1(stomach)|1(ovary)|1(lung)|1(breast)|1(pancreas)|1(ovary)|2(lung)|1(breast)|1(pancreas)|2(urinary_tract)|1(stoma…	.	.	.
sample_0212	heli_pos	TP53	TP53:NM_001126112.2:exon8	chr17:7577120	chr17:7577120	c.818G>A	p.R273H	missense_variant	rs28934576	Pathogenic/Likely_pathogenic	COSM10660|COSM43896|COSM44440|COSM10779|COSM318169|COSM99729|COSM165077|COSM3356963|COSM3675521|COSM1640828|COSM1645335|COSM1646808	144(large_intestine)|3(vulva)|8(endometrium)|42(lung)|8(skin)|1(cervix)|53(central_nervous_system)|2(genital_tract)|34(oesophagus)|44(upper_aerodigestive_tract)|5(biliary_tract)|29(stomach)|2(soft_tissue)|1(fallopian_tube)|19(urinary_tract)|4(liver)|4(penis)|25(pancreas)|28(haematopoietic_and_lymphoid_tissue)|1(thymus)|57(ovary)|4(bone)|70(breast)|5(upper_aerodigestive_tract)|1(cervix)|1(large_in…	T	P	.
sample_0220	heli_pos	TP53	TP53:NM_001126112.2:exon10	chr17:7574005	chr17:7574005	c.1022T>G	p.F341C	missense_variant	.	.	COSM46016|COSM45744|COSM1386561|COSM1386562	1(oesophagus)|1(prostate)|1(large_intestine)|1(breast)|1(large_intestine)|1(breast)	D	D	.
sample_0221	heli_pos	TP53	TP53:NM_001126112.2:exon8	chr17:7577097	chr17:7577097	c.841G>A	p.D281N	missense_variant	rs764146326	Likely_pathogenic	COSM11516|COSM43596|COSM10943|COSM146336|COSM214193|COSM1158315|COSM3388352|COSM3932743|COSM3820706|COSM2152580|COSM1649341|COSM1646814	1(upper_aerodigestive_tract)|3(haematopoietic_and_lymphoid_tissue)|1(endometrium)|4(lung)|1(liver)|1(kidney)|2(breast)|4(large_intestine)|1(stomach)|2(central_nervous_system)|3(haematopoietic_and_lymphoid_tissue)|1(biliary_tract)|1(endometrium)|4(urinary_tract)|2(lung)|2(liver)|2(skin)|1(autonomic_ganglia)|4(breast)|2(upper_aerodigestive_tract)|1(large_intestine)|5(central_nervous_system)|1(haema…	D	D	.
sample_0224	heli_pos	TP53	TP53:NM_001126112.2:exon10	chr17:7574003	chr17:7574003	c.1024C>T	p.R342*	stop_gained	rs730882029	Pathogenic	COSM11073|COSM45639|COSM18597|COSM99721|COSM128665	10(upper_aerodigestive_tract)|8(large_intestine)|4(stomach)|6(central_nervous_system)|1(kidney)|1(peritoneum)|2(haematopoietic_and_lymphoid_tissue)|1(salivary_gland)|2(endometrium)|2(urinary_tract)|6(oesophagus)|6(liver)|10(skin)|4(lung)|6(ovary)|12(breast)|16(pancreas)|1(ovary)|1(haematopoietic_and_lymphoid_tissue)|1(breast)|1(upper_aerodigestive_tract)|1(ovary)|1(pleura)|4(upper_aerodigestive_t…	.	.	.
sample_0225	heli_pos	TP53	TP53:NM_001126112.2:exon8	chr17:7577120	chr17:7577120	c.818G>C	p.R273P	missense_variant	rs28934576	Pathogenic/Likely_pathogenic	COSM10660|COSM43896|COSM44440|COSM10779|COSM318169|COSM99729|COSM165077|COSM3356963|COSM3675521|COSM1640828|COSM1645335|COSM1646808	144(large_intestine)|3(vulva)|8(endometrium)|42(lung)|8(skin)|1(cervix)|53(central_nervous_system)|2(genital_tract)|34(oesophagus)|44(upper_aerodigestive_tract)|5(biliary_tract)|29(stomach)|2(soft_tissue)|1(fallopian_tube)|19(urinary_tract)|4(liver)|4(penis)|25(pancreas)|28(haematopoietic_and_lymphoid_tissue)|1(thymus)|57(ovary)|4(bone)|70(breast)|5(upper_aerodigestive_tract)|1(cervix)|1(large_in…	D	D	.
sample_0226	heli_pos	TP53	TP53:NM_001126112.2:exon7	chr17:7577548	chr17:7577548	c.733G>A	p.G245S	missense_variant	rs28934575	Pathogenic/Likely_pathogenic	COSM6932|COSM11081|COSM10957|COSM44642|COSM121035|COSM562651|COSM1610835|COSM121036|COSM562652|COSM1610836|COSM3356965|COSM3388190|COSM3717640|COSM3717639|COSM1640833|COSM1646855|COSM121037|COSM562653|COSM1610837	14(upper_aerodigestive_tract)|1(cervix)|118(large_intestine)|5(vulva)|33(stomach)|1(soft_tissue)|29(central_nervous_system)|4(small_intestine)|19(haematopoietic_and_lymphoid_tissue)|4(liver)|1(salivary_gland)|2(endometrium)|12(urinary_tract)|20(oesophagus)|30(breast)|6(skin)|7(lung)|26(ovary)|3(prostate)|9(pancreas)|11(upper_aerodigestive_tract)|4(large_intestine)|1(soft_tissue)|1(breast)|23(lung…	D	D	.
sample_0229	heli_pos	TP53	TP53:NM_001126112.2:intron10	chr17:7573010	chr17:7573010	c.1101-2A>T	NA	splice_acceptor_variant	rs587781664	.	COSM1191161|COSM12663|COSM45409|COSM1386548|COSM1679487	1(adrenal_gland)|1(large_intestine)|1(large_intestine)|1(urinary_tract)|1(large_intestine)|1(large_intestine)	.	.	.
sample_0230	heli_pos	TP53	TP53:NM_001126112.2:exon4	chr17:7579393	chr17:7579394	c.277_293dupCTGTCATCTTCTGTCCC	p.S99Cfs*30	frameshift_variant	.	.	.	.	.	.	.
sample_0234	heli_pos	TP53	TP53:NM_001126112.2:exon5	chr17:7578388	chr17:7578388	c.542G>C	p.R181P	missense_variant	rs397514495	.	COSM10738|COSM44152|COSM45046|COSM1386797|COSM99661|COSM1386798|COSM99658|COSM1386800|COSM99659|COSM3388202|COSM3388201|COSM99660|COSM1386799	1(upper_aerodigestive_tract)|4(large_intestine)|1(stomach)|3(central_nervous_system)|1(small_intestine)|1(biliary_tract)|1(endometrium)|2(urinary_tract)|1(oesophagus)|1(breast)|2(ovary)|2(prostate)|1(kidney)|3(pancreas)|1(upper_aerodigestive_tract)|1(large_intestine)|1(breast)|2(upper_aerodigestive_tract)|2(large_intestine)|1(urinary_tract)|3(lung)|1(breast)|2(ovary)|1(liver)|1(large_intestine)|2…	D	D	.
sample_0236	heli_pos	TP53	TP53:NM_001126112.2:exon7	chr17:7577580	chr17:7577580	c.701A>G	p.Y234C	missense_variant	rs587780073	Pathogenic/Likely_pathogenic	COSM10725|COSM44315|COSM43865|COSM99955|COSM165073|COSM99953|COSM165072|COSM3388193|COSM1646849|COSM1646850|COSM99954|COSM165074	2(upper_aerodigestive_tract)|2(cervix)|5(large_intestine)|11(central_nervous_system)|1(adrenal_gland)|8(haematopoietic_and_lymphoid_tissue)|1(liver)|1(biliary_tract)|8(urinary_tract)|17(lung)|12(breast)|7(oesophagus)|11(ovary)|1(prostate)|1(kidney)|1(pancreas)|1(haematopoietic_and_lymphoid_tissue)|2(upper_aerodigestive_tract)|2(ovary)|1(lung)|1(skin)|1(upper_aerodigestive_tract)|1(lung)|1(large_i…	D	D	.
sample_0237	heli_pos	TP53	TP53:NM_001126112.2:intron6	chr17:7578176	chr17:7578176	c.672+1G>A	NA	splice_donor_variant	.	Pathogenic	COSM6906|COSM13586|COSM45367|COSM118941|COSM121038|COSM119013|COSM121039|COSM118939|COSM119011|COSM3388194|COSM3723947|COSM1638407|COSM2744696|COSM118940|COSM119012|COSM121040	1(upper_aerodigestive_tract)|1(cervix)|2(large_intestine)|2(stomach)|2(central_nervous_system)|3(oesophagus)|2(skin)|5(ovary)|1(pancreas)|3(upper_aerodigestive_tract)|2(large_intestine)|3(lung)|1(breast)|1(oesophagus)|2(ovary)|1(NS)|3(pancreas)|2(upper_aerodigestive_tract)|1(lung)|1(upper_aerodigestive_tract)|1(ovary)|1(NS)|1(lung)|2(pancreas)|1(upper_aerodigestive_tract)|1(large_intestine)|1(sto…	.	.	.
sample_0239	heli_pos	TP53	TP53:NM_001126112.2:exon10	chr17:7574003	chr17:7574003	c.1024C>T	p.R342*	stop_gained	rs730882029	Pathogenic	COSM11073|COSM45639|COSM18597|COSM99721|COSM128665	10(upper_aerodigestive_tract)|8(large_intestine)|4(stomach)|6(central_nervous_system)|1(kidney)|1(peritoneum)|2(haematopoietic_and_lymphoid_tissue)|1(salivary_gland)|2(endometrium)|2(urinary_tract)|6(oesophagus)|6(liver)|10(skin)|4(lung)|6(ovary)|12(breast)|16(pancreas)|1(ovary)|1(haematopoietic_and_lymphoid_tissue)|1(breast)|1(upper_aerodigestive_tract)|1(ovary)|1(pleura)|4(upper_aerodigestive_t…	.	.	.
sample_0240	heli_pos	TP53	TP53:NM_001126112.2:exon6	chr17:7578263	chr17:7578263	c.586C>T	p.R196*	stop_gained	rs397516435	Pathogenic	COSM10705|COSM44757|COSM44615|COSM99668|COSM166215|COSM99665|COSM166214|COSM99666|COSM166216|COSM3378446|COSM1640847|COSM1735837|COSM99667|COSM166217	10(upper_aerodigestive_tract)|42(large_intestine)|12(stomach)|16(central_nervous_system)|10(haematopoietic_and_lymphoid_tissue)|1(liver)|2(biliary_tract)|6(urinary_tract)|19(oesophagus)|21(breast)|12(skin)|8(lung)|11(ovary)|1(kidney)|9(pancreas)|1(large_intestine)|1(haematopoietic_and_lymphoid_tissue)|2(breast)|1(central_nervous_system)|2(liver)|1(oesophagus)|1(central_nervous_system)|8(upper_aer…	.	.	.
sample_0242	heli_pos	TP53	TP53:NM_001126112.2:exon8	chr17:7577057	chr17:7577058	c.880dupG	p.E294Gfs*12	frameshift_variant	.	.	.	.	.	.	.
sample_0243	heli_pos	TP53	TP53:NM_001126112.2:exon5	chr17:7578429	chr17:7578429	c.501delG	p.Q167Hfs*3	frameshift_variant	.	.	COSM45626|COSM44299|COSM46282|COSM437555|COSM437556|COSM437557|COSM437559|COSM437558	2(haematopoietic_and_lymphoid_tissue)|1(upper_aerodigestive_tract)|2(prostate)|1(salivary_gland)|1(endometrium)|1(breast)|1(endometrium)|1(breast)|1(endometrium)|1(breast)|1(endometrium)|1(breast)|1(endometrium)	.	.	.
sample_0244	heli_pos	TP53	TP53:NM_001126112.2:exon8	chr17:7577022	chr17:7577022	c.916C>T	p.R306*	stop_gained	rs121913344	Pathogenic/Likely_pathogenic	COSM10663|COSM44631|COSM99947|COSM3388168|COSM1640820	13(upper_aerodigestive_tract)|39(large_intestine)|1(vulva)|13(stomach)|8(central_nervous_system)|1(small_intestine)|1(haematopoietic_and_lymphoid_tissue)|1(kidney)|2(biliary_tract)|4(endometrium)|2(urinary_tract)|1(liver)|6(lung)|26(breast)|15(oesophagus)|11(ovary)|1(NS)|1(bone)|9(pancreas)|1(upper_aerodigestive_tract)|1(central_nervous_system)|1(upper_aerodigestive_tract)|9(large_intestine)|6(st…	.	.	.
sample_0245	heli_pos	TP53	TP53:NM_001126112.2:exon8	chr17:7577122	chr17:7577123	c.815dupT	p.R273Afs*33	frameshift_variant	.	.	.	.	.	.	.
sample_0247	heli_pos	TP53	TP53:NM_001126112.2:exon8	chr17:7577058	chr17:7577058	c.880G>T	p.E294*	stop_gained	.	Pathogenic	COSM10856|COSM44127|COSM6621|COSM45824|COSM126981|COSM318363|COSM3388169|COSM2744501	6(upper_aerodigestive_tract)|6(large_intestine)|3(vulva)|1(soft_tissue)|2(liver)|1(haematopoietic_and_lymphoid_tissue)|3(urinary_tract)|4(oesophagus)|5(breast)|2(skin)|8(lung)|5(ovary)|4(pancreas)|2(urinary_tract)|1(stomach)|3(large_intestine)|6(lung)|2(liver)|1(lung)|1(stomach)|1(upper_aerodigestive_tract)|3(lung)|2(breast)|1(ovary)|4(pancreas)|1(liver)|1(lung)|1(ovary)|1(breast)|3(pancreas)|1(o…	.	.	.
