# Supplementary material for: Distinct genomic profile in h. pylori‐associated gastric cancer
Source: Cancer Med. 2021 Mar 9;10(7):2461–9. doi: 10.1002/cam4.3765 (PMC7982637; doi:10.1002/cam4.3765)
Supplement: Supplementary file 4 — Supplementary Material [file CAM4-10-2461-s002.xlsx]

## Sheet: heli_ebv.sig_fdr.var_types
Variant type	Freq	pctg
missense_variant	94	0.492
stop_gained	37	0.194
frameshift_variant	36	0.188
splice_donor_variant	7	0.037
splice_acceptor_variant	5	0.026
inframe_deletion	4	0.021
inframe_insertion	2	0.01
frameshift_variant;splice_region_variant	1	0.005
missense_variant;splice_region_variant	1	0.005
protein_altering_variant	1	0.005
splice_donor_variant;coding_sequence_variant;intron_variant	1	0.005
stop_gained;inframe_insertion	1	0.005
stop_gained;splice_region_variant	1	0.005
