# Supplementary material for: Distinct genomic profile in h. pylori‐associated gastric cancer
Source: Cancer Med. 2021 Mar 9;10(7):2461–9. doi: 10.1002/cam4.3765 (PMC7982637; doi:10.1002/cam4.3765)
Supplement: Supplementary file 5 — Supplementary Material [file CAM4-10-2461-s003.xlsx]

## Sheet: all_mutated_genes.var_types
Variant type	Freq	pctg
missense_variant	7162	0.649
frameshift_variant	1597	0.145
stop_gained	793	0.072
inframe_deletion	277	0.025
missense_variant;splice_region_variant	197	0.018
splice_donor_variant	195	0.018
splice_acceptor_variant	163	0.015
large_fragment_deletion	94	0.009
splice_donor_variant;coding_sequence_variant;intron_variant	85	0.008
splice_acceptor_variant;splice_donor_variant;coding_sequence_variant;intron_variant	74	0.007
inframe_insertion	56	0.005
splice_acceptor_variant;coding_sequence_variant;intron_variant	56	0.005
splice_acceptor_variant;splice_donor_variant;intron_variant	59	0.005
stop_gained;frameshift_variant	42	0.004
frameshift_variant;splice_region_variant	36	0.003
stop_gained;splice_region_variant	28	0.003
intron_variant	23	0.002
protein_altering_variant	19	0.002
splice_acceptor_variant;coding_sequence_variant	10	0.001
splice_donor_variant;coding_sequence_variant	6	0.001
splice_donor_variant;intron_variant	7	0.001
splice_region_variant;intron_variant	7	0.001
start_lost	7	0.001
coding_sequence_variant;3_prime_UTR_variant	3	0
coding_sequence_variant;5_prime_UTR_variant	5	0
inframe_deletion;splice_region_variant	5	0
inframe_insertion;splice_region_variant	1	0
protein_altering_variant;splice_region_variant	2	0
splice_acceptor_variant;coding_sequence_variant;3_prime_UTR_variant;intron_variant	4	0
splice_acceptor_variant;coding_sequence_variant;5_prime_UTR_variant;intron_variant	1	0
splice_acceptor_variant;intron_variant	4	0
splice_acceptor_variant;splice_donor_variant;coding_sequence_variant;3_prime_UTR_variant;intron_variant	1	0
splice_donor_variant;3_prime_UTR_variant;intron_variant	1	0
splice_donor_variant;coding_sequence_variant;5_prime_UTR_variant;intron_variant	1	0
stop_gained;frameshift_variant;splice_region_variant	1	0
stop_gained;inframe_insertion	4	0
stop_gained;protein_altering_variant	2	0
stop_lost	1	0
upstream_gene_variant	3	0
